# Supplementary material for: How the term “white privilege” affects participation, polarization, and content in online communication
Source: PLoS One. 2022 May 4;17(5):e0267048. doi: 10.1371/journal.pone.0267048 (PMC9067660; doi:10.1371/journal.pone.0267048)
Supplement: S1 File — (R) [file pone.0267048.s001.R]

## File: "quarles_bozarth_replication_code.Rmd"
## This file replicates the results in the paper examining how the term "white privilege" affects online communication, by Christopher L. Quarles & Lia Bozarth.
## This document was written by Christopher L. Quarles.  

## To replicate the results, the file qbdat.csv should be in the same folder as this .R file. 
## The explanation of variables in qbdat.csv can be found in qbdat_dictionary.txt.

## Process Data ################################
## First, we load in the data and any necessary packages. Also add a couple variables

## NOTE: Change the working directory
setwd("./.")
qbdat <- read.csv("qbdat.csv")

library(Exact)
library(plotrix)


#############################################################.
## Functions ################################################
## Load these functions first

#############################.
## SE
## This function calculates the standard error (sd(vec)/sqrt(n))
## of a numeric vector.
SE <- function(vec, na.rm=FALSE){
  if(na.rm){
    vec <- vec[!is.na(vec)]
  }
  output <- sd(vec)/sqrt(length(vec))
  return(output)
}


## The following functions do the hypothesis testing for frames
##############################.
## calcKL
## This function calculates the Kullback-Liebler-like test statistic
## given in the paper. It takes as an argument two different data frames
## corresponding to the sets 1 and 2 that you want to compare.
## Each data frame should have a row for each person's response and a
## column for each frame. Each entry should be TRUE or FALSE
## to signify whether that person used the given frame.
## Both data frames should, of course, have the some column names in the same
## order, but should (probably) not have the same person in both sets.
## framedf1 = an n1 x 18 dataframe of frames
## framedf2 = an n2 x 18 dataframe of frames

calcKL <- function(framedf1, framedf2){
  ## First calculate the vectors of frame use frequency
  p1 <- colMeans(framedf1)
  p2 <- colMeans(framedf2)
  allresp <- rbind(framedf1, framedf2)
  q <- colMeans(allresp)
  ## Check to see if any frames are not used. While this isn't a problem
  ## for the test statistic (those parts are just =0), it is a problem for R 
  ## since R doesn't do well with logarithms of 0 or infinity.
  ## If there are any 0's, then we'll just remove those.
  ok1 <- (p1 > 0)
  ok2 <- (p2 > 0)
  KL <- sum(p1[ok1]*log(p1[ok1]/q[ok1])) + sum(p2[ok2]*log(p2[ok2]/q[ok2]))
  return(KL)
}

###########################################.
## calcKLpval
## This function takes in two datasets, dfC and dfD, which *at least*
## include columns with the frame names. It then calculates a bootstrapped sampling 
## distribution using calcKL for the distribution of KL under the 
## null hypothesis that groups were drawn from the same distribution.
## It then finds where the split of dfC and dfD fall in that sampling
## distribution to calculate a p-value.
## Note that the frame-related columns of dfC and dfD need to only have
## TRUE/FALSE values. If there are NAs in a row (as might happen if
## the selection variable (like "white") has NA's), then the function will
## remove those rows. The original data frame has no NA's in the frame columns.
## dfC = a data frame with one row for each person in set C and at least
##       one column for each frame. There can be other columns, which
##       are ignored.
## dfD = the other data frame to compare to dfC, with the same format
## numsims = number of simulated samples in the sampling distribution
## plot.out = logical. If TRUE, this makes a plot of the sampling distribution with
##            a vertical red line where the test statistic of the actual sample is.

calcKLpval <- function(dfC, dfD, numsims=10000, plot.out=FALSE){
  ## First restrict the datasets to the relevant information
  framecols <- c("harm", "colleges_role", "challenges_question", 
                 "individuals_merits", "authority", "history_as_sacred", "other", "doesnt_matter",
                 "same_ppl_different_standards", "cost", "consistency", "history_is_past", 
                 "history_progress", "history_as_lesson", "ad_hominem", "action", 
                 "unintended_consequences", "fairness")
  dfC <- dfC[,framecols] # Restrict to the framing variables
  dfD <- dfD[,framecols]
  dfC <- dfC[complete.cases(dfC),] # Remove any NA's that got accidentally introduced from set selection
  dfD <- dfD[complete.cases(dfD),]
  fulldf <- rbind(dfC, dfD) # We'll resample fulldf using different divisions to get the sampling distribution.
  
  ## Calculate some parameters to use in the model
  nC <- dim(dfC)[1] # number of responses in set C
  nD <- dim(dfD)[1] # number of responses in set D
  n <- nC + nD  # Total # of responses in fulldf
  
  ## Define a function to calculate a simulated sample under the null
  ## This splits fulldf into two sets of size nC and nD, then finds their 
  ## test statistic
  resample <- function(){
    ## Find logical vectors for who is in group 1 and group 2
    in_group1 <- sample.int(n, size=nC, replace=FALSE)
    sim_group1 <- rep(FALSE, times=n)
    sim_group1[in_group1] <- TRUE
    sim_group2 <- !sim_group1
    ## Calculate the test statistic
    output <- calcKL(fulldf[sim_group1,], fulldf[sim_group2,])
    return(output)
  }
  
  ## Generate the sampling distribution with numsims simulated samples
  simKLvals <- replicate(numsims, resample())
  
  ## Calculate the p-value for the given data split. The p-value is the 
  ## fraction of simulated test statistics that are greater than the sample's
  myKL <- calcKL(dfC, dfD)
  pval <- mean(simKLvals > myKL)
  
  ## Make a graph if asked
  if(plot.out){
    hist(simKLvals, breaks=100, xlab="Test Statistic", freq=FALSE, 
         xlim=c(min(c(simKLvals, 1.04*myKL)),
                max(c(simKLvals, 1.04*myKL))))
    abline(v=myKL, col="red")
  }
  return(pval)
}


## Note that the code/data for Table 1 Demographics of respondents is not
## available to protect the privacy of respondents.


#############################################################.
## Experiment A Results #####################################
## First, we do some preliminary processing

## Make a dataset with just data for Experiment A
expA <- qbdat[qbdat$experiment == "A", ]

## Add a variable that is TRUE if someone is a likely responder, and FALSE
## if they're not
expA$likely_responder <- expA$expA_resp_lik %in% c("somewhat likely", "very likely")


## *Table 2 ################################################
## Here is the code to build Table 2.

## **Table 2 Descriptive Stats ##########################
## Count: White vs Treatment Condition (TRUE is white, FALSE is nonwhite/multiracial)
table(expA$question, white=expA$white)
## Count: Treatment Condition, Likely Responders
table(expA$question[expA$likely_responder])

## Average self-reported likelihood of responding, by race
aggregate(expA$expA_resp_lik_num, by = list(white=expA$white, question=expA$question), FUN=mean)
## Standard error of self-reported likelihood of responding, by race (TRUE is white, FALSE is nonwhite)
aggregate(expA$expA_resp_lik_num, by = list(white=expA$white, question=expA$question), FUN=SE)

## Percent supporting renaming, by race 
aggregate(expA$supportpro, by = list(white=expA$white, question=expA$question), FUN=mean)
## Percent supporting renaming, likely responders
aggregate(expA$supportpro[expA$likely_responder], by = list(question=expA$question[expA$likely_responder]), FUN=mean)

## Percent opposing renaming, by race 
aggregate(expA$supportcon, by = list(white=expA$white, expA$question), FUN=mean)
## Percent opposing renaming, likely responders
aggregate(expA$supportcon[expA$likely_responder], by = list(question=expA$question[expA$likely_responder]), FUN=mean)

## Percent low-quality, by race (TRUE is white, FALSE is nonwhite)
aggregate(expA$lo_quality, by = list(white=expA$white, question=expA$question), FUN=mean)
## Percent low-quality, likely responders
aggregate(expA$lo_quality[expA$likely_responder], by = list(question=expA$question[expA$likely_responder]), FUN=mean)


## **Table 2 Hypothesis Tests #############################################

## ***Likelihood of Responding ##################
## Are whites less likely to respond to the white privilege question? (1-tailed test)
t.test(expA_resp_lik_num ~ question, data=expA[expA$white,], alternative = "greater")
## p = .00337

## Are nonwhites more likely to respond to the white privilege question? (1-tailed test)
t.test(expA_resp_lik_num ~ question, data=expA[!(expA$white),], alternative = "less")
## p = .3716


## ***Supported Renaming ################
## Are whites who get the white privilege question less likely to be pro, 
## when compared with whites who get the racial inequality question?
tempdf <- expA[expA$white,]
t2_w_pro <- table(tempdf$question, tempdf$supportpro)
exact.test(t2_w_pro, alternative="less", method="boschloo",
           model="Binomial", to.plot=FALSE)
## p = 1.606e-06

## Are nonwhites who get the white privilege question more likely to be pro, 
## when compared with nonwhites who get the racial inequality question?
tempdf <- expA[!(expA$white),]
t2_nw_pro <- table(tempdf$question, tempdf$supportpro)
exact.test(t2_nw_pro, alternative="greater", method="boschloo",
           model="Binomial", to.plot=FALSE)
## p = .5053

## Are likely responders who get the white privilege question less likely to be pro, 
## when compared with likely responders who get the racial inequality question?
tempdf <- expA[expA$likely_responder,]
t2_lr_pro <- table(tempdf$question, tempdf$supportpro)
exact.test(t2_lr_pro, alternative="less", method="boschloo",
           model="Binomial", to.plot=FALSE)
## p = 5.692e-05


## ***Opposed Renaming ################
## Are whites who get the white privilege question more likely to be con, 
## when compared with whites who get the racial inequality question?
tempdf <- expA[expA$white,]
t2_w_con <- table(tempdf$question, tempdf$supportcon)
exact.test(t2_w_con, alternative="greater", method="boschloo",
           model="Binomial", to.plot=FALSE)
## p = 0.007942

## Are nonwhites who get the white privilege question less likely to be con, 
## when compared with nonwhites who get the racial inequality question?
tempdf <- expA[!(expA$white),]
t2_nw_con <- table(tempdf$question, tempdf$supportcon)
exact.test(t2_nw_con, alternative="less", method="boschloo",
           model="Binomial", to.plot=FALSE)
## p = 0.6665

## Are likely responders who get the white privilege question more likely to be con, 
## when compared with likely responders who get the racial inequality question?
tempdf <- expA[expA$likely_responder,]
t2_lr_con <- table(tempdf$question, tempdf$supportcon)
exact.test(t2_lr_con, alternative="greater", method="boschloo",
           model="Binomial", to.plot=FALSE)
## p = 0.0003787


## ***Low Quality Response ################
## Are whites who get the white privilege question more likely to give a low-quality response, 
## when compared with whites who get the racial inequality question?
tempdf <- expA[expA$white,]
t2_w_loq <- table(tempdf$question, tempdf$lo_quality)
exact.test(t2_w_loq, alternative="greater", method="boschloo",
           model="Binomial", to.plot=FALSE)
## p = 0.001138

## Are nonwhites who get the white privilege question more likely to give a low-quality response,  
## when compared with nonwhites who get the racial inequality question?
## Note: We had not hypothesized that treatment condition would affect response quality
##       for non-whites. However there was a difference in the sample.
tempdf <- expA[!(expA$white),]
t2_nw_loq <- table(tempdf$question, tempdf$lo_quality)
exact.test(t2_nw_loq, alternative="greater", method="boschloo",
           model="Binomial", to.plot=FALSE)
## p = 0.06865

## Are likely responders who get the white privilege question more likely to give a low-quality response, 
## when compared with likely responders who get the racial inequality question?
tempdf <- expA[expA$likely_responder,]
t2_lr_loq <- table(tempdf$question, tempdf$lo_quality)
exact.test(t2_lr_loq, alternative="greater", method="boschloo",
           model="Binomial", to.plot=FALSE)
## p = 0.002866  


## ***Support/Oppose Ratios #######################
## Among whites who received the racial inequality question, what was
## the ratio of supporters to opposers?
tempdf <- expA[expA$white & (expA$question == "racial inequality"),]
sum(tempdf$supportpro, na.rm=T)/sum(tempdf$supportcon, na.rm=T)
## 1.666667

## Among whites who received the white privilege question, what was
## the ratio of opposers to supporters?
tempdf <- expA[expA$white & (expA$question == "white privilege"),]
sum(tempdf$supportcon, na.rm=T)/sum(tempdf$supportpro, na.rm=T)
## 1.736842


## *Frames ############################
## Frame analysis for Experiment A

## **Fig 1: Frame use ###############################

## This is a side-by-side bar plot of frame usage,
## ordered by the total usage, and broken out by pro/con.
## The bars will give the percentage of responses in a particular sample
## that use the frame

## Define the sets to use for each group. 
framecols <- c("harm", "colleges_role", "challenges_question", 
               "individuals_merits", "authority", "history_as_sacred", "other", "doesnt_matter",
               "same_ppl_different_standards", "cost", "consistency", "history_is_past", 
               "history_progress", "history_as_lesson", "ad_hominem", "action", 
               "unintended_consequences", "fairness")
fig1_pro <- expA[expA$supportpro, framecols]
fig1_con <- expA[expA$supportcon, framecols]
  
## Process the data into two named vectors, one for pro and one for con.
## Each of which gives the fraction of responses that include a given frame.
pro_frames_unsorted <- colMeans(fig1_pro)
con_frames_unsorted <- colMeans(fig1_con)

## We'll order the plot so that the frames that supporters use a lot
## more than opposers are on the top, and the frames that opposers use
## a lot more are on the bottom. Also, we'll put "Other" on the very bottom,
## since it's a catch-all category without any intrinsic meaning.
frame_diffs <- pro_frames_unsorted-con_frames_unsorted
frame_diffs <- frame_diffs[names(frame_diffs) != "other"]
frame_order <- order(frame_diffs)  ## How I'll rearrange the frames

## Define a vector of "nice" frame names in the same order as framecols, except without
## "Other*"
framenames_no_other<- c("Harm", "College's Role", "Challenges Question*",
                    "Individuals' Contributions", "Authority",
                    "Erasing History", "Doesn't Matter",
                    "Same People, Different Times", "Cost", "Inconsistency",
                    "History is Past", "Progress", "History as Lesson",
                    "Ad Hominem*", "Different Action", "Unintended Consequences",
                    "Fairness")

## Then rearrange everything
framecols_sorted <- c("other",framecols[framecols != "other"][frame_order])
framenames <- c("Other*", framenames_no_other[frame_order])
pro_frames <- pro_frames_unsorted[framecols_sorted]
con_frames <- con_frames_unsorted[framecols_sorted]

## Include some graphical parameters
prolabel <- "Supporters"
conlabel <- "Opposers"
propch <- 15  #Type of 'dot' to use in the graph
conpch <- 18

#####################################.
## makelineseg is a function that, on whatever plot is 
## current, adds a line segment between pts[1] and pts[2] at the height 
## of pts[3], color coded as according to color1 and color2.
## pts = a three-vector with (x_1, x_2, y), which describes the endpoints
##       of the line segment
## color1 = color of x_1
## color2 = color of x_2
## lwd, cex.pts = line width and point size, as in par
makelineseg <- function(pts, color1="blue", color2="red", lwd=1, cex.pts=1){
  ## Set the color of the line depending on which point is larger
  linecolor <- color1
  if(pts[1] < pts[2]){linecolor <- color2}
  ## Add the line
  lines(x=c(pts[1],pts[2]), y=c(pts[3],pts[3]), type="l", col=linecolor, lwd=lwd)
  ## Add the points
  points(x=pts[1], y=pts[3], col=color1, cex=cex.pts, pch=propch)
  points(x=pts[2], y=pts[3], col=color2, cex=cex.pts+.4, pch=conpch)
}

## Now make Figure 1
cexval <- 0.8
if(TRUE){
  tiff(filename="Fig1.tif", width=12, height=10, units="cm", res=300)
  op <- par(mar=c(4.7, 9.8, 1.5, 1.8) + .1)
  color1 <- "darkgreen"
  color2 <- "purple3"
  ## Create the matrix of data to plot. Each row will be a value of pts
  ## in makelineseg
  pts_mat <- cbind(pro_frames, con_frames, 1:length(pro_frames))
  ## Generate a blank graph
  plot(0, type="n", xlim=c(0, .5), ylim=c(.5, length(pro_frames)+.5),
       yaxt="n", ylab="", bty="l", 
       xlab="Proportion of Responses using Each Frame",
       cex.lab=cexval, cex.axis=cexval)
  ## Add two points and a line for each frame
  for(i in 1:length(pro_frames)){
    abline(h=pts_mat[i,3], col="gray", lty="dashed")
    makelineseg(pts_mat[i,], color1=color1, color2=color2, cex.pts=1)
  }
  axis(2, at=1:length(pro_frames), labels=framenames, las=1,
       cex.axis=cexval-.1)
  legend(0, length(pro_frames) + 3, c(prolabel, conlabel),
         pch=c(propch, conpch), col=c(color1, color2), bty="n",
         horiz=TRUE, xpd=TRUE, cex=cexval, pt.cex=c(1,1.4))
  par(op)
  dev.off()
}

## To view the raw numbers, uncomment and run this next line.
# round(data.frame(Supporters = rev(pro_frames), Opposers = rev(con_frames)),2)


## **Frame Hypothesis Tests ############################
## These take a little while to run.
## In Experiment A, was there a difference in frame use between supporters and
## opposers of renaming buildings?
set.seed(-70671)
calcKLpval(expA[expA$supportpro,], expA[expA$supportcon,], plot.out=TRUE)
## p = 0

## In Experiment A, was there a difference in frame use between whites and
## nonwhites?
set.seed(-70671)
calcKLpval(expA[expA$white,], expA[!(expA$white),], plot.out=TRUE)
## p = 0.7679

## In Experiment A, among people who received the racial inequality question,
## was there a difference in frame use between whites and nonwhites?
set.seed(-70671)
calcKLpval(expA[(expA$white) & (expA$question == "racial inequality"),], 
           expA[(!(expA$white)) & (expA$question == "racial inequality"),], plot.out=TRUE)
## p = 0.9116

## In Experiment A, among people who received the white privilege question,
## was there a difference in frame use between whites and nonwhites?
set.seed(-70671)
calcKLpval(expA[(expA$white) & (expA$question == "white privilege"),], 
           expA[(!(expA$white)) & (expA$question == "white privilege"),], plot.out=TRUE)
## p = .6494

## In Experiment A, was there a difference in frame use between people who got 
## the white privilege question and those who got the racial inequality question?
set.seed(-70671)
calcKLpval(expA[expA$question == "white privilege",], 
           expA[expA$question == "racial inequality",], plot.out=TRUE)
## p = .0177

## In Experiment A, among likely responders, was there a difference in frame 
## use between people who got the white privilege question and those who 
## got the racial inequality question?
set.seed(-70671)
calcKLpval(expA[(expA$question == "white privilege") & (expA$likely_responder),], 
           expA[(expA$question == "racial inequality") & (expA$likely_responder),], plot.out=TRUE)
## p = .0293


## **Frame Mediation Analysis ##################
## We know that the frames are used differently among supporters and opponents
## of renaming buildings. Is this explained by stance?
## This is a logistic regression for every frame. Specifically, we'll look at
## the p-values for the coefficient of "treatment".
logistic_regs <- list() #To store regressions, for further viewing
## This is the set of frames, excluding consistency, other, challenges_question, and ad_hominem
framecols_reduced <- c("harm", "colleges_role",  
                      "individuals_merits", "authority", "history_as_sacred", "doesnt_matter",
                      "same_ppl_different_standards", "cost", "history_is_past", 
                      "history_progress", "history_as_lesson", "action", 
                      "unintended_consequences", "fairness") 
## Initialize some vectors. frame_pvals will be the p-values for the coefficient
## of treatment condition in each regression.
frame_pvals <- rep(NA, times=length(framecols_reduced)) 
names(frame_pvals) <- framecols_reduced
questionvec <- expA$question
supportpro <- expA$supportpro
supportcon <- expA$supportcon
for(fram in framecols_reduced){
  framevec <- as.logical(expA[,fram])
  ## Store the regression summary in the list
  logistic_regs[[fram]] <- summary(glm(framevec ~ questionvec + supportpro + supportcon, family=binomial))
  frame_pvals[fram] <- logistic_regs[[fram]]$coefficients["questionvecwhite privilege", 4]
}
## Now view the results
sort(frame_pvals)
hist(frame_pvals, breaks=10)
p.adjust(frame_pvals, method="BY") #p-values with a multiple-test correction


###################################################################.
## Code for Figure 2 is at the end of this document
###################################################################.


## *Avoidance Differences between Whites #############################
## Both of these are two-tailed tests.
## Were supportive whites less likely to respond to the white privilege question than
## the racial inequality question?
tempdf <- expA[(expA$white) & (expA$supportpro),]
t.test(expA_resp_lik_num ~ question, data=tempdf)
## t = 3.0256, p=.003604
## means are RI: 0.79, WP: -0.03

## Were opposing whites less likely to respond to the white privilege question than
## the racial inequality question?
tempdf <- expA[(expA$white) & (expA$supportcon),]
t.test(expA_resp_lik_num ~ question, data=tempdf)
## t = -0.47617, p=0.6349
## means are RI: -0.30, WP: -0.17


## **Fig 3: Average self-reported likelihood of responding in Exp. A ###########
## This figure uses plotrix's plotCI command.

## First, create the data frames to hold the data.
## A vector that tells which group each person's in
figlik_group <- rep(NA, times=length(expA$person)) 
figlik_group[!(expA$white)] <- "Non-Whites"
figlik_group[expA$white & expA$supportcon] <- "Opposing Whites"
figlik_group[expA$white & expA$supportpro] <- "Supportive Whites"
## Mean and standard error of likelihood of responding for each group
figlik_means <- aggregate(expA$expA_resp_lik_num, 
                          by=list(gp = figlik_group, question = expA$question),
                          FUN=mean)
figlik_SEs <- aggregate(expA$expA_resp_lik_num, 
                        by=list(gp = figlik_group, question = expA$question),
                        FUN=SE)

## Make the graph.
if(TRUE){
  tiff(filename="Fig3.tif", width=12, height=12, units="cm", res=300)
  op <- par(family = "sans",
            mar=c(5.1, 1.1, 1.1, 1.1)) 
  yvals <- c(2.6, 1.8, 1) - .3  #The y-coords of the RI error bars.
  offset <- .1 # For RI/WP y-shift
  xlimvals <- c(-.8, 1)
  ylimvals <- c(.5, 2.7)
  ri_color <- "blue"
  wp_color <- "red"
  ri_colorvec <- c("blue4", "darkgreen", "firebrick4")
  wp_colorvec <- c("dodgerblue4", "green4", "firebrick2")
  cexval = .6
  
  ## Initialize the graph
  plot(0, type="n", xlim=xlimvals, ylim=ylimvals,
       yaxt="n", xaxt="n", bty="n",
       xlab="Likelihood of Responding", cex.lab=cexval*1.2,
       ylab="")
  
  ## Draw x-axis
  axis(1, at=seq(-1,1,.2), labels=NA)
  axis(1, at=seq(-.6,.8,.4), cex.axis=cexval*1.2)
  
  ## Draw some reference lines
  abline(v=0, col="black")
  for(i in c(yvals+offset, yvals-offset)){
    abline(h=i, lty="dashed", col="gray80", lwd=2)
  }
  
  ## Make the points with error bars
  points(x=figlik_means$x[c(1,3,2)], y=yvals+offset,
         col=ri_colorvec, pch=19, cex=1.5*cexval)
  points(x=figlik_means$x[c(4,6,5)], y=yvals-offset,
         col=wp_colorvec, pch=19, cex=1.5*cexval)
  plotCI(x=figlik_means$x[c(1,3,2)], y=yvals+offset, uiw=figlik_SEs$x[c(1,3,2)],
         err="x", col=ri_colorvec, lwd=3, pch=NA, add=TRUE, sfrac=0)
  plotCI(x=figlik_means$x[c(4,6,5)], y=yvals-offset, uiw=figlik_SEs$x[c(4,6,4)],
         err="x", col=wp_colorvec, lwd=3, pch=NA, add=TRUE, sfrac=0)
  ## Add text labels for the vertical axis
  text(-.75, yvals[1]+2*offset-.02,"Racial Inequality", cex=cexval,
       col=ri_colorvec[1], adj=0, font=2)
  text(-.75, yvals[1]-0*offset-.02,"White Privilege", cex=cexval,
       col=wp_colorvec[1], adj=0, font=2)
  text(-.8, yvals[1]+3.5*offset, "Non-Whites", cex=cexval*1.2, adj=0)
  text(-.75, yvals[2]+2*offset-.02,"Racial Inequality", cex=cexval,
       col=ri_colorvec[2], adj=0, font=2)
  text(-.75, yvals[2]-0*offset-.02,"White Privilege", cex=cexval,
       col=wp_colorvec[2], adj=0, font=2)
  text(-.8, yvals[2]+3.5*offset, "Supportive Whites", cex=cexval*1.2, adj=0)
  text(-.75, yvals[3]+2*offset-.02,"Racial Inequality", cex=cexval,
       col=ri_colorvec[3], adj=0, font=2)
  text(-.75, yvals[3]-0*offset-.02,"White Privilege", cex=cexval,
       col=wp_colorvec[3], adj=0, font=2)
  text(-.8, yvals[3]+3.5*offset, "Opposing Whites", cex=cexval*1.2, adj=0)
  par(op)
  dev.off()
}


###################################################################.
## Experiment B Results ###########################################
## First, preliminary data processing

## Restrict to Experiment B data
expB2 <- qbdat[qbdat$experiment == "B",]

## Exclude people who responded to both questions
expB <- expB2[expB2$expB_q_choice != "both", ]

## *Table 3 ########################################
## **Table 3 Descriptive Stats #####################

## ***Counts ###########################
## Number in each race x treatment group, excluding people who responded to both questions
aggregate(expB$person, by=list(question=expB$question, white=expB$white), FUN=length)
## Fraction in each race x treatment group who responded to the renaming buildings question
aggregate(expB$expB_chose_rbq, by=list(question=expB$question, white=expB$white), FUN=mean)

## Number in each treatment group, excluding people who responded to both questions
aggregate(expB$person, by=list(question=expB$question), FUN=length)
## Fraction who responded to the renaming buildings question
aggregate(expB$expB_chose_rbq, by=list(question=expB$question), FUN=mean)

## ***Support/opposition ################################
## Among whites who responded to the racial inequality question, what fraction
## supported/opposed renaming?
tempdf <- expB[expB$expB_chose_rbq & expB$white & (expB$question == "racial inequality"),]
round(table(tempdf$supportbin, useNA="always")/sum(table(tempdf$supportbin, useNA="always")),2)

## Among whites who responded to the white privilege question, what fraction
## supported/opposed renaming?
tempdf <- expB[expB$expB_chose_rbq & expB$white & (expB$question == "white privilege"),]
round(table(tempdf$supportbin, useNA="always")/sum(table(tempdf$supportbin, useNA="always")),2)

## Among nonwhites who responded to the racial inequality question, what fraction
## supported/opposed renaming?
tempdf <- expB[expB$expB_chose_rbq & !expB$white & (expB$question == "racial inequality"),]
round(table(tempdf$supportbin, useNA="always")/sum(table(tempdf$supportbin, useNA="always")),2)

## Among nonwhites who responded to the white privilege question, what fraction
## supported/opposed renaming?
tempdf <- expB[expB$expB_chose_rbq & !expB$white & (expB$question == "white privilege"),]
round(table(tempdf$supportbin, useNA="always")/sum(table(tempdf$supportbin, useNA="always")),2)

## Among people (all) who responded to the racial inequality question, what fraction
## supported/opposed renaming?
tempdf <- expB[expB$expB_chose_rbq & (expB$question == "racial inequality"),]
round(table(tempdf$supportbin, useNA="always")/sum(table(tempdf$supportbin, useNA="always")),2)

## Among people (all) who responded to the white privilege question, what fraction
## supported/opposed renaming?
tempdf <- expB[expB$expB_chose_rbq & (expB$question == "white privilege"),]
round(table(tempdf$supportbin, useNA="always")/sum(table(tempdf$supportbin, useNA="always")),2)


## ***Low-quality Responses
## What percentage of people in each race x treatment group gave a low-quality response?
tempdf <- expB[expB$expB_chose_rbq,]
aggregate(tempdf$lo_quality, by=list(white=tempdf$white, question=tempdf$question), FUN=mean)

## What percentage of people (all) gave a low-quality response?
tempdf <- expB[expB$expB_chose_rbq,]
aggregate(tempdf$lo_quality, by=list(question=tempdf$question), FUN=mean)


## **Table 3 Hypothesis Tests ######################
## Are whites less likely to respond to the white privilege question than the racial
## inequality question?
tempdf <- expB[expB$white,]
t3_w_resp <- table(tempdf$question, tempdf$expB_chose_rbq)
exact.test(t3_w_resp, alternative="less", method="boschloo",
           model="Binomial", to.plot=FALSE)
## p = 0.03481

## Are nonwhites more likely to respond to the white privilege question than the racial
## inequality question?
tempdf <- expB[!expB$white,]
t3_nw_resp <- table(tempdf$question, tempdf$expB_chose_rbq)
exact.test(t3_nw_resp, alternative="greater", method="boschloo",
           model="Binomial", to.plot=FALSE)
## p = 0.1598

## Are people (all) less likely to respond to the white privilege question than the racial
## inequality question?
tempdf <- expB
t3_a_resp <- table(tempdf$question, tempdf$expB_chose_rbq)
exact.test(t3_a_resp, alternative="less", method="boschloo",
           model="Binomial", to.plot=FALSE)
## p = 0.145


## Are responding whites who receive the WP question less likely to be supportive
## than responding whites who receive the RI question?
tempdf <- expB[expB$white & expB$expB_chose_rbq,]
t3_w_pro <- table(tempdf$question, tempdf$supportpro)
exact.test(t3_w_pro, alternative="less", method="boschloo",
           model="Binomial", to.plot=FALSE)
## p=.05785

## Are responding whites who receive the WP question more likely to be opposing
## than responding whites who receive the RI question?
tempdf <- expB[expB$white & expB$expB_chose_rbq,]
t3_w_con <- table(tempdf$question, tempdf$supportcon)
exact.test(t3_w_con, alternative="greater", method="boschloo",
           model="Binomial", to.plot=FALSE)
## p = .02996


## Are responding nonwhites who receive the WP question less likely to be supportive
## than responding nonwhites who receive the RI question?
## Note the reverse direction of the test here (less). We hypothesized that non-whites
## would go a reverse direction from whites (if there was any difference between 
## treatment condition). The data clearly didn't go this way. Non-whites in the sample
## were more likely to be support of the RI question. So, for completeness,
## we'll check the other direction.
tempdf <- expB[!expB$white & expB$expB_chose_rbq,]
t3_nw_pro <- table(tempdf$question, tempdf$supportpro)
exact.test(t3_nw_pro, alternative="less", method="boschloo",
           model="Binomial", to.plot=FALSE)
## p=.2019

## Are responding nonwhites who receive the WP question less likely to be opposing
## than responding nonwhites who receive the RI question?
tempdf <- expB[!expB$white & expB$expB_chose_rbq,]
t3_nw_con <- table(tempdf$question, tempdf$supportcon)
exact.test(t3_nw_con, alternative="less", method="boschloo",
           model="Binomial", to.plot=FALSE)
## p = 0.4266


## Are responders who receive the WP question less likely to be supportive
## than responders who receive the RI question?
tempdf <- expB[expB$expB_chose_rbq,]
t3_a_pro <- table(tempdf$question, tempdf$supportpro)
exact.test(t3_a_pro, alternative="less", method="boschloo",
           model="Binomial", to.plot=FALSE)
## p = .04345

## Are responders who receive the WP question more likely to be opposing
## than responders who receive the RI question?
tempdf <- expB[expB$expB_chose_rbq,]
t3_a_con <- table(tempdf$question, tempdf$supportcon)
exact.test(t3_a_con, alternative="greater", method="boschloo",
           model="Binomial", to.plot=FALSE)
## p = 0.09108


## Are responding whites who receive the WP question more likely to have a low-quality response
## than responding whites who receive the RI question?
tempdf <- expB[expB$white & expB$expB_chose_rbq,]
t3_w_loq <- table(tempdf$question, tempdf$lo_quality)
exact.test(t3_w_loq, alternative="greater", method="boschloo",
           model="Binomial", to.plot=FALSE)
## p = 0.04665

## Are responding nonwhites who receive the WP question more likely to have a low-quality response
## than responding nonwhites who receive the RI question?
tempdf <- expB[!expB$white & expB$expB_chose_rbq,]
t3_nw_loq <- table(tempdf$question, tempdf$lo_quality)
exact.test(t3_nw_loq, alternative="greater", method="boschloo",
           model="Binomial", to.plot=FALSE)
## p = 0.00965

## Are responders who receive the WP question more likely to have a low-quality response
## than responders who receive the RI question?
tempdf <- expB[expB$expB_chose_rbq,]
t3_a_loq <- table(tempdf$question, tempdf$lo_quality)
exact.test(t3_a_loq, alternative="greater", method="boschloo",
           model="Binomial", to.plot=FALSE)
## p = 0.009953


## *Frames #########################################
## Frame analysis for Experiment B. We only did hypothesis testing and mediation
## analysis for this experiment, and did not make a descriptive figure of 
## frame use frequencies as in Fig 1.

## **Frame Hypothesis Tests ############################
## These take a little while to run.
## In Experiment B, was there a difference in frame use between supporters and
## opponents of renaming buildings?
set.seed(-70671)
tempdf <- expB[expB$expB_chose_rbq,]
calcKLpval(tempdf[tempdf$supportpro,], expA[tempdf$supportcon,], plot.out=TRUE)
## p = 0

## In Experiment B, was there a difference in frame use between people who
## received the WP question and the RI question?
set.seed(-70671)
tempdf <- expB[expB$expB_chose_rbq,]
calcKLpval(tempdf[tempdf$question=="white privilege",], expA[tempdf$question=="racial inequality",], plot.out=TRUE)
## p = .0003


## **Frame Mediation Analysis ##################
## We know that the frames are used differently among supporters and opponents
## of renaming buildings. Is this explained by stance?
## This is a logistic regression for every frame. Specifically, we'll look at
## the p-values for the coefficient of "treatment".
tempdf <- expB[expB$expB_chose_rbq,] #Restrict to those who responded to the renaming-buildings question
logistic_regs <- list() #To store regressions, for further viewing
## This is the set of frames, excluding consistency, other, challenges_question, and ad_hominem
framecols_reduced <- c("harm", "colleges_role",
                       "individuals_merits", "authority", "history_as_sacred", "doesnt_matter",
                       "same_ppl_different_standards", "consistency", "history_is_past", 
                       "history_progress", "history_as_lesson", "action", 
                       "fairness")
## Initialize some vectors. frame_pvals will be the p-values for the coefficient
## of treatment condition in each regression.
frame_pvals <- rep(NA, times=length(framecols_reduced)) 
names(frame_pvals) <- framecols_reduced
questionvec <- tempdf$question
supportpro <- tempdf$supportpro
supportcon <- tempdf$supportcon
for(fram in framecols_reduced){
  framevec <- as.logical(tempdf[,fram])
  ## Store the regression summary in the list
  logistic_regs[[fram]] <- summary(glm(framevec ~ questionvec + supportpro + supportcon, family=binomial))
  ## Pull out the p-value of the coefficient of questionvec
  frame_pvals[fram] <- logistic_regs[[fram]]$coefficients["questionvecwhite privilege", 4]
}
## Now view the results
sort(frame_pvals)
hist(frame_pvals, breaks=10)
p.adjust(frame_pvals, method="BY")


##################################################################.
## Fig 2: Composition of Responses ###############################
## This code generates the percentages for Figure 2: Composition of 
## posts in a hypothetical online conversation among 100 responders who
## were representative of our sample. The figure itself was made using
## a different program.

## Experiment A, Likely Responders, White Privilege Condition
## "selector" restricts the dataset to the relevant individuals
selector <- (expA$likely_responder) & (expA$question=="white privilege")
tempdf <- expA[selector,]
## Calculate the fraction by race and stance
A_wp_table <- aggregate(tempdf$question, by=list(white=tempdf$white, stance=tempdf$supportbin), FUN=length)
A_wp_table$x <- A_wp_table$x/sum(A_wp_table$x) #Turn counts into percentages
A_wp_table

## Experiment A, Likely Responders, Racial Inequality Condition
selector <- (expA$likely_responder) & (expA$question=="racial inequality")
tempdf <- expA[selector,]
## Calculate the fraction by race and stance
A_ri_table <- aggregate(tempdf$question, by=list(white=tempdf$white, stance=tempdf$supportbin), FUN=length)
A_ri_table$x <- A_ri_table$x/sum(A_ri_table$x) #Turn counts into percentages
A_ri_table

## Experiment B, Responders to renaming-buildings question, White Privilege Condition
selector <- (expB$expB_chose_rbq) & (expB$question=="white privilege")
tempdf <- expB[selector,]
## Calculate the fraction by race and stance
B_wp_table <- aggregate(tempdf$question, by=list(white=tempdf$white, stance=tempdf$supportbin), FUN=length)
B_wp_table$x <- B_wp_table$x/sum(B_wp_table$x) #Turn counts into percentages
B_wp_table

## Experiment B, Responders to renaming-buildings question, Racial Inequality Condition
## "selector" restricts the dataset to the relevant individuals
selector <- (expB$expB_chose_rbq) & (expB$question=="racial inequality")
tempdf <- expB[selector,]
## Calculate the fraction by race and stance
B_ri_table <- aggregate(tempdf$question, by=list(white=tempdf$white, stance=tempdf$supportbin), FUN=length)
B_ri_table$x <- B_ri_table$x/sum(B_ri_table$x) #Turn counts into percentages
B_ri_table

## Combine these, for ease of reference
## Check that the rows represent the same things.
all.equal(A_wp_table$white, A_ri_table$white, B_wp_table$white, B_ri_table$white)
all.equal(A_wp_table$stance, A_ri_table$stance, B_wp_table$stance, B_ri_table$stance)
## Combine them in a data frame
fig2_stats <- data.frame(A_wp=A_wp_table$x, A_ri=A_ri_table$x,
                         B_wp=B_wp_table$x, B_ri=B_ri_table$x)
rownames(fig2_stats) <- paste(rep(c("nonwhite", "white"), 3), 
                              c("con", "con", "other", "other", "pro", "pro"))
fig2_stats
colSums(round(fig2_stats,2))
## The totals in Experiment B, RI add up to more than 100 due to rounding.
## To make 100, we'll have to round one number down instead of up. We'll choose
## the number that is "closest" to be rounding down. In this case, it's 
## nonwhite other.
fig2_stats_fin <- 100*round(fig2_stats,2)
fig2_stats_fin["nonwhite other", "B_ri"] <- fig2_stats_fin["nonwhite other", "B_ri"]-1
fig2_stats_fin


##########################################################################.
## ADDENDUM: Exp B Robustness Check ######################################
## We want to know the percentage of people who would choose to answer the 
## renaming buildings question in each treatment condition. However, some people
## answered both questions, despite the instructions. For the main analysis, we
## took them out of the sample altogether. 
## We used the variable expB_chose_rbq to only keep the people who responded
## to our question only, since it is TRUE if expB_q_choice is "renaming-buildings"
## and FALSE otherwise.

## However, we also wanted to do a robustness check where we included those
## who responded to both questions.
## We use expB_answered_rbq for this. It is TRUE if the person responded to
## the renaming-buildings question at all (possibly also answering the 
## college-loans question.)
## The code below is the same as the code in the Experiment B Results section,
## but using this larger dataset of positives for Experiment B.
## These results were omitted from the paper.
expB2$expB_answered_rbq <- expB2$expB_q_choice %in% c("renaming-buildings", "both")


## *Table 3 ########################################
## **Table 3 Descriptive Stats #####################
aggregate(expB2$expB_chose_rbq, by=list(question=expB2$question, white=expB2$white), FUN=mean, na.rm=T)

# aggregate(expB$expB_answered_rbq, by=list(question=expB$question, white=expB$white), FUN=mean, na.rm=T)

## Among whites who responded to the racial inequality question, what fraction
## supported/opposed renaming?
tempdf <- expB2[expB2$expB_chose_rbq & expB2$white & (expB2$question == "racial inequality"),]
round(table(tempdf$supportbin, useNA="always")/sum(table(tempdf$supportbin, useNA="always")),2)

# tempdf2 <- expB[expB$expB_answered_rbq & expB$white & (expB$question == "racial inequality"),]
# round(table(tempdf2$supportbin, useNA="always")/sum(table(tempdf$supportbin, useNA="always")),2)

## Among whites who responded to the white privilege question, what fraction
## supported/opposed renaming?
tempdf <- expB2[expB2$expB_answered_rbq & expB2$white & (expB2$question == "white privilege"),]
round(table(tempdf$supportbin, useNA="always")/sum(table(tempdf$supportbin, useNA="always")),2)

## Among nonwhites who responded to the racial inequality question, what fraction
## supported/opposed renaming?
tempdf <- expB2[expB2$expB_answered_rbq & !expB2$white & (expB2$question == "racial inequality"),]
round(table(tempdf$supportbin, useNA="always")/sum(table(tempdf$supportbin, useNA="always")),2)

## Among nonwhites who responded to the white privilege question, what fraction
## supported/opposed renaming?
tempdf <- expB2[expB2$expB_answered_rbq & !expB2$white & (expB2$question == "white privilege"),]
round(table(tempdf$supportbin, useNA="always")/sum(table(tempdf$supportbin, useNA="always")),2)

## Among people (all) who responded to the racial inequality question, what fraction
## supported/opposed renaming?
tempdf <- expB2[expB2$expB_answered_rbq & (expB2$question == "racial inequality"),]
round(table(tempdf$supportbin, useNA="always")/sum(table(tempdf$supportbin, useNA="always")),2)

## Among people (all) who responded to the white privilege question, what fraction
## supported/opposed renaming?
tempdf <- expB2[expB2$expB_answered_rbq & (expB2$question == "white privilege"),]
round(table(tempdf$supportbin, useNA="always")/sum(table(tempdf$supportbin, useNA="always")),2)


## Low-quality Responses
## What percentage of people in each race x treatment group gave a low-quality response?
tempdf <- expB2[expB2$expB_answered_rbq,]
aggregate(tempdf$lo_quality, by=list(white=tempdf$white, question=tempdf$question), FUN=mean)

## What percentage of people (all) gave a low-quality response?
tempdf <- expB2[expB2$expB_answered_rbq,]
aggregate(tempdf$lo_quality, by=list(question=tempdf$question), FUN=mean)


## **Table 3 Hypothesis Tests ######################
## Are whites less likely to respond to the white privilege question than the racial
## inequality question?
tempdf <- expB2[expB2$white,]
t3_w_resp2 <- table(tempdf$question, tempdf$expB_answered_rbq)
exact.test(t3_w_resp2, alternative="less", method="boschloo",
           model="Binomial", to.plot=FALSE)

## Are nonwhites more likely to respond to the white privilege question than the racial
## inequality question?
tempdf <- expB2[!expB2$white,]
t3_nw_resp2 <- table(tempdf$question, tempdf$expB_answered_rbq)
exact.test(t3_nw_resp2, alternative="greater", method="boschloo",
           model="Binomial", to.plot=FALSE)

## Are people (all) more likely to respond to the white privilege question than the racial
## inequality question?
tempdf <- expB2
t3_a_resp2 <- table(tempdf$question, tempdf$expB_answered_rbq)
exact.test(t3_a_resp2, alternative="less", method="boschloo",
           model="Binomial", to.plot=FALSE)


## Are responding whites who receive the WP question less likely to be supportive
## than responding whites who receive the RI question?
tempdf <- expB2[expB2$white & expB2$expB_answered_rbq,]
t3_w_pro2 <- table(tempdf$question, tempdf$supportpro)
exact.test(t3_w_pro2, alternative="less", method="boschloo",
           model="Binomial", to.plot=FALSE)

## Are responding nonwhites who receive the WP question less likely to be supportive
## than responding nonwhites who receive the RI question?
tempdf <- expB2[!expB2$white & expB2$expB_answered_rbq,]
t3_nw_pro2 <- table(tempdf$question, tempdf$supportpro)
exact.test(t3_nw_pro2, alternative="less", method="boschloo",
           model="Binomial", to.plot=FALSE)

## Are responders who receive the WP question less likely to be supportive
## than responders who receive the RI question?
tempdf <- expB2[expB2$expB_answered_rbq,]
t3_a_pro2 <- table(tempdf$question, tempdf$supportpro)
exact.test(t3_a_pro2, alternative="less", method="boschloo",
           model="Binomial", to.plot=FALSE)


## Are responding whites who receive the WP question more likely to be opposing
## than responding whites who receive the RI question?
tempdf <- expB2[expB2$white & expB2$expB_answered_rbq,]
t3_w_con2 <- table(tempdf$question, tempdf$supportcon)
exact.test(t3_w_con2, alternative="greater", method="boschloo",
           model="Binomial", to.plot=FALSE)

## Are responding nonwhites who receive the WP question less likely to be opposing
## than responding nonwhites who receive the RI question?
tempdf <- expB2[!expB2$white & expB2$expB_answered_rbq,]
t3_nw_con2 <- table(tempdf$question, tempdf$supportpro)
exact.test(t3_nw_con2, alternative="less", method="boschloo",
           model="Binomial", to.plot=FALSE)

## Are responders who receive the WP question more likely to be opposing
## than responders who receive the RI question?
tempdf <- expB2[expB2$expB_answered_rbq,]
t3_a_con2 <- table(tempdf$question, tempdf$supportcon)
exact.test(t3_a_con2, alternative="greater", method="boschloo",
           model="Binomial", to.plot=FALSE)


## Are responding whites who receive the WP question more likely to have a low-quality response
## than responding whites who receive the RI question?
tempdf <- expB2[expB2$white & expB2$expB_answered_rbq,]
t3_w_loq2 <- table(tempdf$question, tempdf$lo_quality)
exact.test(t3_w_loq2, alternative="greater", method="boschloo",
           model="Binomial", to.plot=FALSE)

## Are responding nonwhites who receive the WP question more likely to have a low-quality response
## than responding nonwhites who receive the RI question?
tempdf <- expB2[!expB2$white & expB2$expB_answered_rbq,]
t3_nw_loq2 <- table(tempdf$question, tempdf$lo_quality)
exact.test(t3_nw_loq2, alternative="greater", method="boschloo",
           model="Binomial", to.plot=FALSE)

## Are responders who receive the WP question more likely to have a low-quality response
## than responders who receive the RI question?
tempdf <- expB2[expB2$expB_answered_rbq,]
t3_a_loq2 <- table(tempdf$question, tempdf$lo_quality)
exact.test(t3_a_loq2, alternative="greater", method="boschloo",
           model="Binomial", to.plot=FALSE)


## *Frames #########################################
## Frame analysis for Experiment B Robustness Check

## **Frame Hypothesis Tests ############################
## These take a little while to run.
## In Experiment B, was there a difference in frame use between supporters and
## opponents of renaming buildings?
set.seed(-70671)
tempdf <- expB2[expB2$expB_answered_rbq,]
calcKLpval(tempdf[tempdf$supportpro,], expA[tempdf$supportcon,], plot.out=TRUE)
## p = 1e-04

## In Experiment B, was there a difference in frame use between people who
## received the WP question and the RI question?
set.seed(-70671)
tempdf <- expB2[expB2$expB_answered_rbq,]
calcKLpval(tempdf[tempdf$question=="white privilege",], expA[tempdf$question=="racial inequality",], plot.out=TRUE)
## p = .0012


## **Frame Mediation Analysis ##################
## We know that the frames are used differently among supporters and opponents
## of renaming buildings. Is this explained by stance?
tempdf <- expB2[expB2$expB_answered_rbq,]
logistic_regs <- list() #To store regressions, for further viewing
## This is the set of frames, excluding consistency, other, challenges_question, and ad_hominem
framecols_reduced <- c("harm", "colleges_role",  
                       "individuals_merits", "authority", "history_as_sacred", "doesnt_matter",
                       "same_ppl_different_standards", "consistency", "history_is_past", 
                       "history_progress", "history_as_lesson", "action", 
                       "fairness")
frame_pvals <- rep(NA, times=length(framecols_reduced)) #P-value of the treatment conditions
names(frame_pvals) <- framecols_reduced
questionvec <- tempdf$question
supportbin <- tempdf$supportbin
for(fram in framecols_reduced){
  framevec <- as.logical(tempdf[,fram])
  ## Store the regression summary in the list
  logistic_regs[[fram]] <- summary(glm(framevec ~ questionvec + supportbin, family=binomial))
  frame_pvals[fram] <- logistic_regs[[fram]]$coefficients["questionvecwhite privilege", 4]
}
## Now view the results
sort(frame_pvals)
hist(frame_pvals, breaks=10)
p.adjust(frame_pvals, method="BY")
