# Supplementary material for: How the term “white privilege” affects participation, polarization, and content in online communication
Source: PLoS One. 2022 May 4;17(5):e0267048. doi: 10.1371/journal.pone.0267048 (PMC9067660; doi:10.1371/journal.pone.0267048)
Supplement: S1 Data — To ensure participants’ privacy, data for Table 1: Demographics of respondents has been omitted. (CSV) [file pone.0267048.s002.csv]

person	white	question	experiment	expA_resp_lik	expA_resp_lik_num	expB_q_order	expB_q_choice	expB_chose_rbq	support	supportpro	supportcon	supportbin	frame1	frame2	frame3	harm	colleges_role	challenges_question	individuals_merits	authority	history_as_sacred	other	doesnt_matter	same_ppl_different_standards	cost	consistency	history_is_past	history_progress	history_as_lesson	ad_hominem	action	unintended_consequences	fairness	lo_quality
1	TRUE	racial inequality	A	very likely	2	NA	NA	FALSE	pro	TRUE	FALSE	pro	harm	history_progress		TRUE	FALSE	FALSE	FALSE	FALSE	FALSE	FALSE	FALSE	FALSE	FALSE	FALSE	FALSE	TRUE	FALSE	FALSE	FALSE	FALSE	FALSE	FALSE
2	TRUE	white privilege	A	somewhat unlikely	-1	NA	NA	FALSE	unclear	FALSE	FALSE	other	challenges_question	harm	other	TRUE	FALSE	TRUE	FALSE	FALSE	FALSE	TRUE	FALSE	FALSE	FALSE	FALSE	FALSE	FALSE	FALSE	FALSE	FALSE	FALSE	FALSE	TRUE
3	TRUE	racial inequality	A	very unlikely	-2	NA	NA	FALSE	unclear	FALSE	FALSE	other	challenges_question	doesnt_matter		FALSE	FALSE	TRUE	FALSE	FALSE	FALSE	FALSE	TRUE	FALSE	FALSE	FALSE	FALSE	FALSE	FALSE	FALSE	FALSE	FALSE	FALSE	TRUE
4	FALSE	racial inequality	A	somewhat unlikely	-1	NA	NA	FALSE	unclear	FALSE	FALSE	other	individuals_merits	action	doesnt_matter	FALSE	FALSE	FALSE	TRUE	FALSE	FALSE	FALSE	TRUE	FALSE	FALSE	FALSE	FALSE	FALSE	FALSE	FALSE	TRUE	FALSE	FALSE	FALSE
5	TRUE	white privilege	B	NA	NA	college-loans first	college-loans	FALSE		FALSE	FALSE	other				FALSE	FALSE	FALSE	FALSE	FALSE	FALSE	FALSE	FALSE	FALSE	FALSE	FALSE	FALSE	FALSE	FALSE	FALSE	FALSE	FALSE	FALSE	FALSE
6	FALSE	white privilege	B	NA	NA	college-loans first	renaming-buildings	TRUE	pro	TRUE	FALSE	pro	authority	colleges_role		FALSE	TRUE	FALSE	FALSE	TRUE	FALSE	FALSE	FALSE	FALSE	FALSE	FALSE	FALSE	FALSE	FALSE	FALSE	FALSE	FALSE	FALSE	FALSE
7	TRUE	white privilege	A	very unlikely	-2	NA	NA	FALSE	con	FALSE	TRUE	con	history_as_sacred			FALSE	FALSE	FALSE	FALSE	FALSE	TRUE	FALSE	FALSE	FALSE	FALSE	FALSE	FALSE	FALSE	FALSE	FALSE	FALSE	FALSE	FALSE	FALSE
8	TRUE	white privilege	A	somewhat likely	1	NA	NA	FALSE	unclear	FALSE	FALSE	other	other			FALSE	FALSE	FALSE	FALSE	FALSE	FALSE	TRUE	FALSE	FALSE	FALSE	FALSE	FALSE	FALSE	FALSE	FALSE	FALSE	FALSE	FALSE	TRUE
9	TRUE	racial inequality	A	somewhat unlikely	-1	NA	NA	FALSE	unclear	FALSE	FALSE	other	other			FALSE	FALSE	FALSE	FALSE	FALSE	FALSE	TRUE	FALSE	FALSE	FALSE	FALSE	FALSE	FALSE	FALSE	FALSE	FALSE	FALSE	FALSE	TRUE
10	TRUE	racial inequality	B	NA	NA	college-loans first	college-loans	FALSE		FALSE	FALSE	other				FALSE	FALSE	FALSE	FALSE	FALSE	FALSE	FALSE	FALSE	FALSE	FALSE	FALSE	FALSE	FALSE	FALSE	FALSE	FALSE	FALSE	FALSE	FALSE
11	TRUE	white privilege	A	somewhat likely	1	NA	NA	FALSE	con	FALSE	TRUE	con	challenges_question			FALSE	FALSE	TRUE	FALSE	FALSE	FALSE	FALSE	FALSE	FALSE	FALSE	FALSE	FALSE	FALSE	FALSE	FALSE	FALSE	FALSE	FALSE	TRUE
12	TRUE	white privilege	B	NA	NA	renaming-buildings first	college-loans	FALSE		FALSE	FALSE	other				FALSE	FALSE	FALSE	FALSE	FALSE	FALSE	FALSE	FALSE	FALSE	FALSE	FALSE	FALSE	FALSE	FALSE	FALSE	FALSE	FALSE	FALSE	FALSE
13	TRUE	white privilege	B	NA	NA	renaming-buildings first	college-loans	FALSE		FALSE	FALSE	other				FALSE	FALSE	FALSE	FALSE	FALSE	FALSE	FALSE	FALSE	FALSE	FALSE	FALSE	FALSE	FALSE	FALSE	FALSE	FALSE	FALSE	FALSE	FALSE
14	FALSE	white privilege	B	NA	NA	college-loans first	renaming-buildings	TRUE	con	FALSE	TRUE	con	history_as_sacred			FALSE	FALSE	FALSE	FALSE	FALSE	TRUE	FALSE	FALSE	FALSE	FALSE	FALSE	FALSE	FALSE	FALSE	FALSE	FALSE	FALSE	FALSE	FALSE
15	FALSE	white privilege	A	neither	0	NA	NA	FALSE	con	FALSE	TRUE	con	doesnt_matter	history_as_sacred		FALSE	FALSE	FALSE	FALSE	FALSE	TRUE	FALSE	TRUE	FALSE	FALSE	FALSE	FALSE	FALSE	FALSE	FALSE	FALSE	FALSE	FALSE	FALSE
16	TRUE	racial inequality	B	NA	NA	college-loans first	college-loans	FALSE		FALSE	FALSE	other				FALSE	FALSE	FALSE	FALSE	FALSE	FALSE	FALSE	FALSE	FALSE	FALSE	FALSE	FALSE	FALSE	FALSE	FALSE	FALSE	FALSE	FALSE	FALSE
17	FALSE	racial inequality	A	somewhat likely	1	NA	NA	FALSE	conditional	FALSE	FALSE	other	individuals_merits			FALSE	FALSE	FALSE	TRUE	FALSE	FALSE	FALSE	FALSE	FALSE	FALSE	FALSE	FALSE	FALSE	FALSE	FALSE	FALSE	FALSE	FALSE	FALSE
18	TRUE	white privilege	B	NA	NA	renaming-buildings first	college-loans	FALSE		FALSE	FALSE	other				FALSE	FALSE	FALSE	FALSE	FALSE	FALSE	FALSE	FALSE	FALSE	FALSE	FALSE	FALSE	FALSE	FALSE	FALSE	FALSE	FALSE	FALSE	FALSE
19	TRUE	white privilege	A	very unlikely	-2	NA	NA	FALSE	unclear	FALSE	FALSE	other	other			FALSE	FALSE	FALSE	FALSE	FALSE	FALSE	TRUE	FALSE	FALSE	FALSE	FALSE	FALSE	FALSE	FALSE	FALSE	FALSE	FALSE	FALSE	TRUE
20	TRUE	white privilege	B	NA	NA	college-loans first	renaming-buildings	TRUE	pro	TRUE	FALSE	pro	individuals_merits			FALSE	FALSE	FALSE	TRUE	FALSE	FALSE	FALSE	FALSE	FALSE	FALSE	FALSE	FALSE	FALSE	FALSE	FALSE	FALSE	FALSE	FALSE	FALSE
21	TRUE	racial inequality	B	NA	NA	renaming-buildings first	college-loans	FALSE		FALSE	FALSE	other				FALSE	FALSE	FALSE	FALSE	FALSE	FALSE	FALSE	FALSE	FALSE	FALSE	FALSE	FALSE	FALSE	FALSE	FALSE	FALSE	FALSE	FALSE	FALSE
22	TRUE	racial inequality	A	somewhat unlikely	-1	NA	NA	FALSE	pro	TRUE	FALSE	pro	harm			TRUE	FALSE	FALSE	FALSE	FALSE	FALSE	FALSE	FALSE	FALSE	FALSE	FALSE	FALSE	FALSE	FALSE	FALSE	FALSE	FALSE	FALSE	FALSE
23	TRUE	racial inequality	B	NA	NA	renaming-buildings first	college-loans	FALSE		FALSE	FALSE	other				FALSE	FALSE	FALSE	FALSE	FALSE	FALSE	FALSE	FALSE	FALSE	FALSE	FALSE	FALSE	FALSE	FALSE	FALSE	FALSE	FALSE	FALSE	FALSE
24	TRUE	white privilege	A	somewhat likely	1	NA	NA	FALSE	con	FALSE	TRUE	con	individuals_merits	other		FALSE	FALSE	FALSE	TRUE	FALSE	FALSE	TRUE	FALSE	FALSE	FALSE	FALSE	FALSE	FALSE	FALSE	FALSE	FALSE	FALSE	FALSE	TRUE
25	FALSE	white privilege	A	very likely	2	NA	NA	FALSE	con	FALSE	TRUE	con	doesnt_matter	harm	unintended_consequences	TRUE	FALSE	FALSE	FALSE	FALSE	FALSE	FALSE	TRUE	FALSE	FALSE	FALSE	FALSE	FALSE	FALSE	FALSE	FALSE	TRUE	FALSE	FALSE
26	TRUE	racial inequality	A	somewhat likely	1	NA	NA	FALSE	pro	TRUE	FALSE	pro	colleges_role			FALSE	TRUE	FALSE	FALSE	FALSE	FALSE	FALSE	FALSE	FALSE	FALSE	FALSE	FALSE	FALSE	FALSE	FALSE	FALSE	FALSE	FALSE	FALSE
27	TRUE	racial inequality	B	NA	NA	renaming-buildings first	college-loans	FALSE		FALSE	FALSE	other				FALSE	FALSE	FALSE	FALSE	FALSE	FALSE	FALSE	FALSE	FALSE	FALSE	FALSE	FALSE	FALSE	FALSE	FALSE	FALSE	FALSE	FALSE	FALSE
28	TRUE	white privilege	A	very likely	2	NA	NA	FALSE	pro	TRUE	FALSE	pro	colleges_role	individuals_merits		FALSE	TRUE	FALSE	TRUE	FALSE	FALSE	FALSE	FALSE	FALSE	FALSE	FALSE	FALSE	FALSE	FALSE	FALSE	FALSE	FALSE	FALSE	FALSE
29	FALSE	white privilege	A	neither	0	NA	NA	FALSE	con	FALSE	TRUE	con	consistency			FALSE	FALSE	FALSE	FALSE	FALSE	FALSE	FALSE	FALSE	FALSE	FALSE	TRUE	FALSE	FALSE	FALSE	FALSE	FALSE	FALSE	FALSE	FALSE
30	TRUE	racial inequality	B	NA	NA	renaming-buildings first	college-loans	FALSE		FALSE	FALSE	other				FALSE	FALSE	FALSE	FALSE	FALSE	FALSE	FALSE	FALSE	FALSE	FALSE	FALSE	FALSE	FALSE	FALSE	FALSE	FALSE	FALSE	FALSE	FALSE
31	FALSE	racial inequality	B	NA	NA	renaming-buildings first	renaming-buildings	TRUE	pro	TRUE	FALSE	pro	individuals_merits			FALSE	FALSE	FALSE	TRUE	FALSE	FALSE	FALSE	FALSE	FALSE	FALSE	FALSE	FALSE	FALSE	FALSE	FALSE	FALSE	FALSE	FALSE	FALSE
32	TRUE	white privilege	A	neither	0	NA	NA	FALSE	con	FALSE	TRUE	con	doesnt_matter			FALSE	FALSE	FALSE	FALSE	FALSE	FALSE	FALSE	TRUE	FALSE	FALSE	FALSE	FALSE	FALSE	FALSE	FALSE	FALSE	FALSE	FALSE	FALSE
33	FALSE	white privilege	A	somewhat likely	1	NA	NA	FALSE	conditional	FALSE	FALSE	other	history_progress			FALSE	FALSE	FALSE	FALSE	FALSE	FALSE	FALSE	FALSE	FALSE	FALSE	FALSE	FALSE	TRUE	FALSE	FALSE	FALSE	FALSE	FALSE	FALSE
34	TRUE	white privilege	A	somewhat unlikely	-1	NA	NA	FALSE	conditional	FALSE	FALSE	other	challenges_question	individuals_merits		FALSE	FALSE	TRUE	TRUE	FALSE	FALSE	FALSE	FALSE	FALSE	FALSE	FALSE	FALSE	FALSE	FALSE	FALSE	FALSE	FALSE	FALSE	TRUE
35	TRUE	racial inequality	A	very likely	2	NA	NA	FALSE	pro	TRUE	FALSE	pro	harm			TRUE	FALSE	FALSE	FALSE	FALSE	FALSE	FALSE	FALSE	FALSE	FALSE	FALSE	FALSE	FALSE	FALSE	FALSE	FALSE	FALSE	FALSE	FALSE
36	TRUE	racial inequality	B	NA	NA	renaming-buildings first	renaming-buildings	TRUE	pro	TRUE	FALSE	pro	individuals_merits			FALSE	FALSE	FALSE	TRUE	FALSE	FALSE	FALSE	FALSE	FALSE	FALSE	FALSE	FALSE	FALSE	FALSE	FALSE	FALSE	FALSE	FALSE	FALSE
37	FALSE	racial inequality	A	somewhat unlikely	-1	NA	NA	FALSE	con	FALSE	TRUE	con	history_as_lesson			FALSE	FALSE	FALSE	FALSE	FALSE	FALSE	FALSE	FALSE	FALSE	FALSE	FALSE	FALSE	FALSE	TRUE	FALSE	FALSE	FALSE	FALSE	FALSE
38	FALSE	racial inequality	B	NA	NA	college-loans first	college-loans	FALSE		FALSE	FALSE	other				FALSE	FALSE	FALSE	FALSE	FALSE	FALSE	FALSE	FALSE	FALSE	FALSE	FALSE	FALSE	FALSE	FALSE	FALSE	FALSE	FALSE	FALSE	FALSE
39	TRUE	white privilege	B	NA	NA	college-loans first	college-loans	FALSE		FALSE	FALSE	other				FALSE	FALSE	FALSE	FALSE	FALSE	FALSE	FALSE	FALSE	FALSE	FALSE	FALSE	FALSE	FALSE	FALSE	FALSE	FALSE	FALSE	FALSE	FALSE
40	TRUE	racial inequality	A	somewhat likely	1	NA	NA	FALSE	pro	TRUE	FALSE	pro	other			FALSE	FALSE	FALSE	FALSE	FALSE	FALSE	TRUE	FALSE	FALSE	FALSE	FALSE	FALSE	FALSE	FALSE	FALSE	FALSE	FALSE	FALSE	TRUE
41	FALSE	white privilege	B	NA	NA	college-loans first	college-loans	FALSE		FALSE	FALSE	other				FALSE	FALSE	FALSE	FALSE	FALSE	FALSE	FALSE	FALSE	FALSE	FALSE	FALSE	FALSE	FALSE	FALSE	FALSE	FALSE	FALSE	FALSE	FALSE
42	TRUE	white privilege	A	very unlikely	-2	NA	NA	FALSE	pro	TRUE	FALSE	pro	history_progress	individuals_merits		FALSE	FALSE	FALSE	TRUE	FALSE	FALSE	FALSE	FALSE	FALSE	FALSE	FALSE	FALSE	TRUE	FALSE	FALSE	FALSE	FALSE	FALSE	FALSE
43	FALSE	white privilege	A	very unlikely	-2	NA	NA	FALSE	unclear	FALSE	FALSE	other	ad_hominem			FALSE	FALSE	FALSE	FALSE	FALSE	FALSE	FALSE	FALSE	FALSE	FALSE	FALSE	FALSE	FALSE	FALSE	TRUE	FALSE	FALSE	FALSE	TRUE
44	FALSE	white privilege	B	NA	NA	renaming-buildings first	renaming-buildings	TRUE	pro	TRUE	FALSE	pro	individuals_merits	history_as_sacred	history_progress	FALSE	FALSE	FALSE	TRUE	FALSE	TRUE	FALSE	FALSE	FALSE	FALSE	FALSE	FALSE	TRUE	FALSE	FALSE	FALSE	FALSE	FALSE	FALSE
45	TRUE	white privilege	B	NA	NA	renaming-buildings first	college-loans	FALSE		FALSE	FALSE	other				FALSE	FALSE	FALSE	FALSE	FALSE	FALSE	FALSE	FALSE	FALSE	FALSE	FALSE	FALSE	FALSE	FALSE	FALSE	FALSE	FALSE	FALSE	FALSE
46	TRUE	racial inequality	A	very likely	2	NA	NA	FALSE	pro	TRUE	FALSE	pro	individuals_merits			FALSE	FALSE	FALSE	TRUE	FALSE	FALSE	FALSE	FALSE	FALSE	FALSE	FALSE	FALSE	FALSE	FALSE	FALSE	FALSE	FALSE	FALSE	FALSE
47	TRUE	racial inequality	B	NA	NA	renaming-buildings first	both	FALSE	pro	TRUE	FALSE	pro	individuals_merits			FALSE	FALSE	FALSE	TRUE	FALSE	FALSE	FALSE	FALSE	FALSE	FALSE	FALSE	FALSE	FALSE	FALSE	FALSE	FALSE	FALSE	FALSE	FALSE
48	TRUE	white privilege	B	NA	NA	college-loans first	college-loans	FALSE		FALSE	FALSE	other				FALSE	FALSE	FALSE	FALSE	FALSE	FALSE	FALSE	FALSE	FALSE	FALSE	FALSE	FALSE	FALSE	FALSE	FALSE	FALSE	FALSE	FALSE	FALSE
49	FALSE	white privilege	A	somewhat likely	1	NA	NA	FALSE	pro	TRUE	FALSE	pro	individuals_merits	other		FALSE	FALSE	FALSE	TRUE	FALSE	FALSE	TRUE	FALSE	FALSE	FALSE	FALSE	FALSE	FALSE	FALSE	FALSE	FALSE	FALSE	FALSE	TRUE
50	TRUE	racial inequality	A	very likely	2	NA	NA	FALSE	pro	TRUE	FALSE	pro	harm			TRUE	FALSE	FALSE	FALSE	FALSE	FALSE	FALSE	FALSE	FALSE	FALSE	FALSE	FALSE	FALSE	FALSE	FALSE	FALSE	FALSE	FALSE	FALSE
51	TRUE	racial inequality	A	very likely	2	NA	NA	FALSE	unclear	FALSE	FALSE	other	individuals_merits			FALSE	FALSE	FALSE	TRUE	FALSE	FALSE	FALSE	FALSE	FALSE	FALSE	FALSE	FALSE	FALSE	FALSE	FALSE	FALSE	FALSE	FALSE	FALSE
52	TRUE	racial inequality	B	NA	NA	renaming-buildings first	college-loans	FALSE		FALSE	FALSE	other				FALSE	FALSE	FALSE	FALSE	FALSE	FALSE	FALSE	FALSE	FALSE	FALSE	FALSE	FALSE	FALSE	FALSE	FALSE	FALSE	FALSE	FALSE	FALSE
53	FALSE	racial inequality	A	somewhat unlikely	-1	NA	NA	FALSE	conditional	FALSE	FALSE	other	history_as_sacred	cost		FALSE	FALSE	FALSE	FALSE	FALSE	TRUE	FALSE	FALSE	FALSE	TRUE	FALSE	FALSE	FALSE	FALSE	FALSE	FALSE	FALSE	FALSE	FALSE
54	TRUE	white privilege	B	NA	NA	college-loans first	both	FALSE	unclear	FALSE	FALSE	other	individuals_merits			FALSE	FALSE	FALSE	TRUE	FALSE	FALSE	FALSE	FALSE	FALSE	FALSE	FALSE	FALSE	FALSE	FALSE	FALSE	FALSE	FALSE	FALSE	FALSE
55	FALSE	racial inequality	B	NA	NA	renaming-buildings first	renaming-buildings	TRUE	pro	TRUE	FALSE	pro	individuals_merits			FALSE	FALSE	FALSE	TRUE	FALSE	FALSE	FALSE	FALSE	FALSE	FALSE	FALSE	FALSE	FALSE	FALSE	FALSE	FALSE	FALSE	FALSE	FALSE
56	TRUE	white privilege	A	somewhat likely	1	NA	NA	FALSE	pro	TRUE	FALSE	pro	individuals_merits			FALSE	FALSE	FALSE	TRUE	FALSE	FALSE	FALSE	FALSE	FALSE	FALSE	FALSE	FALSE	FALSE	FALSE	FALSE	FALSE	FALSE	FALSE	FALSE
57	FALSE	racial inequality	B	NA	NA	renaming-buildings first	renaming-buildings	TRUE	con	FALSE	TRUE	con	doesnt_matter	history_is_past		FALSE	FALSE	FALSE	FALSE	FALSE	FALSE	FALSE	TRUE	FALSE	FALSE	FALSE	TRUE	FALSE	FALSE	FALSE	FALSE	FALSE	FALSE	FALSE
58	TRUE	racial inequality	A	somewhat likely	1	NA	NA	FALSE	pro	TRUE	FALSE	pro	individuals_merits			FALSE	FALSE	FALSE	TRUE	FALSE	FALSE	FALSE	FALSE	FALSE	FALSE	FALSE	FALSE	FALSE	FALSE	FALSE	FALSE	FALSE	FALSE	FALSE
59	TRUE	racial inequality	B	NA	NA	renaming-buildings first	college-loans	FALSE		FALSE	FALSE	other				FALSE	FALSE	FALSE	FALSE	FALSE	FALSE	FALSE	FALSE	FALSE	FALSE	FALSE	FALSE	FALSE	FALSE	FALSE	FALSE	FALSE	FALSE	FALSE
60	TRUE	racial inequality	B	NA	NA	college-loans first	both	FALSE	unclear	FALSE	FALSE	other	action			FALSE	FALSE	FALSE	FALSE	FALSE	FALSE	FALSE	FALSE	FALSE	FALSE	FALSE	FALSE	FALSE	FALSE	FALSE	TRUE	FALSE	FALSE	FALSE
61	FALSE	racial inequality	B	NA	NA	college-loans first	both	FALSE	con	FALSE	TRUE	con	cost	action		FALSE	FALSE	FALSE	FALSE	FALSE	FALSE	FALSE	FALSE	FALSE	TRUE	FALSE	FALSE	FALSE	FALSE	FALSE	TRUE	FALSE	FALSE	FALSE
62	TRUE	racial inequality	B	NA	NA	renaming-buildings first	renaming-buildings	TRUE	pro	TRUE	FALSE	pro	individuals_merits	unintended_consequences		FALSE	FALSE	FALSE	TRUE	FALSE	FALSE	FALSE	FALSE	FALSE	FALSE	FALSE	FALSE	FALSE	FALSE	FALSE	FALSE	TRUE	FALSE	FALSE
63	TRUE	racial inequality	A	somewhat likely	1	NA	NA	FALSE	pro	TRUE	FALSE	pro	colleges_role			FALSE	TRUE	FALSE	FALSE	FALSE	FALSE	FALSE	FALSE	FALSE	FALSE	FALSE	FALSE	FALSE	FALSE	FALSE	FALSE	FALSE	FALSE	FALSE
64	TRUE	white privilege	B	NA	NA	renaming-buildings first	college-loans	FALSE		FALSE	FALSE	other				FALSE	FALSE	FALSE	FALSE	FALSE	FALSE	FALSE	FALSE	FALSE	FALSE	FALSE	FALSE	FALSE	FALSE	FALSE	FALSE	FALSE	FALSE	FALSE
65	TRUE	racial inequality	B	NA	NA	renaming-buildings first	college-loans	FALSE		FALSE	FALSE	other				FALSE	FALSE	FALSE	FALSE	FALSE	FALSE	FALSE	FALSE	FALSE	FALSE	FALSE	FALSE	FALSE	FALSE	FALSE	FALSE	FALSE	FALSE	FALSE
66	TRUE	white privilege	A	very unlikely	-2	NA	NA	FALSE	unclear	FALSE	FALSE	other	individuals_merits			FALSE	FALSE	FALSE	TRUE	FALSE	FALSE	FALSE	FALSE	FALSE	FALSE	FALSE	FALSE	FALSE	FALSE	FALSE	FALSE	FALSE	FALSE	FALSE
67	TRUE	racial inequality	A	very likely	2	NA	NA	FALSE	con	FALSE	TRUE	con	history_as_sacred	unintended_consequences		FALSE	FALSE	FALSE	FALSE	FALSE	TRUE	FALSE	FALSE	FALSE	FALSE	FALSE	FALSE	FALSE	FALSE	FALSE	FALSE	TRUE	FALSE	FALSE
68	TRUE	white privilege	A	somewhat unlikely	-1	NA	NA	FALSE	con	FALSE	TRUE	con	history_is_past			FALSE	FALSE	FALSE	FALSE	FALSE	FALSE	FALSE	FALSE	FALSE	FALSE	FALSE	TRUE	FALSE	FALSE	FALSE	FALSE	FALSE	FALSE	FALSE
69	TRUE	racial inequality	A	somewhat likely	1	NA	NA	FALSE	pro	TRUE	FALSE	pro	harm	history_progress		TRUE	FALSE	FALSE	FALSE	FALSE	FALSE	FALSE	FALSE	FALSE	FALSE	FALSE	FALSE	TRUE	FALSE	FALSE	FALSE	FALSE	FALSE	FALSE
70	TRUE	racial inequality	B	NA	NA	college-loans first	renaming-buildings	TRUE	pro	TRUE	FALSE	pro	harm			TRUE	FALSE	FALSE	FALSE	FALSE	FALSE	FALSE	FALSE	FALSE	FALSE	FALSE	FALSE	FALSE	FALSE	FALSE	FALSE	FALSE	FALSE	FALSE
71	FALSE	racial inequality	A	somewhat likely	1	NA	NA	FALSE	pro	TRUE	FALSE	pro	individuals_merits	other		FALSE	FALSE	FALSE	TRUE	FALSE	FALSE	TRUE	FALSE	FALSE	FALSE	FALSE	FALSE	FALSE	FALSE	FALSE	FALSE	FALSE	FALSE	TRUE
72	TRUE	racial inequality	A	somewhat unlikely	-1	NA	NA	FALSE	con	FALSE	TRUE	con	harm			TRUE	FALSE	FALSE	FALSE	FALSE	FALSE	FALSE	FALSE	FALSE	FALSE	FALSE	FALSE	FALSE	FALSE	FALSE	FALSE	FALSE	FALSE	FALSE
73	TRUE	racial inequality	A	somewhat unlikely	-1	NA	NA	FALSE	pro	TRUE	FALSE	pro	individuals_merits			FALSE	FALSE	FALSE	TRUE	FALSE	FALSE	FALSE	FALSE	FALSE	FALSE	FALSE	FALSE	FALSE	FALSE	FALSE	FALSE	FALSE	FALSE	FALSE
74	TRUE	white privilege	A	very unlikely	-2	NA	NA	FALSE	con	FALSE	TRUE	con	ad_hominem			FALSE	FALSE	FALSE	FALSE	FALSE	FALSE	FALSE	FALSE	FALSE	FALSE	FALSE	FALSE	FALSE	FALSE	TRUE	FALSE	FALSE	FALSE	TRUE
75	FALSE	racial inequality	A	neither	0	NA	NA	FALSE	con	FALSE	TRUE	con	history_as_sacred			FALSE	FALSE	FALSE	FALSE	FALSE	TRUE	FALSE	FALSE	FALSE	FALSE	FALSE	FALSE	FALSE	FALSE	FALSE	FALSE	FALSE	FALSE	FALSE
76	TRUE	racial inequality	A	somewhat unlikely	-1	NA	NA	FALSE	con	FALSE	TRUE	con	history_as_sacred			FALSE	FALSE	FALSE	FALSE	FALSE	TRUE	FALSE	FALSE	FALSE	FALSE	FALSE	FALSE	FALSE	FALSE	FALSE	FALSE	FALSE	FALSE	FALSE
77	TRUE	white privilege	A	somewhat unlikely	-1	NA	NA	FALSE	conditional	FALSE	FALSE	other	individuals_merits	action		FALSE	FALSE	FALSE	TRUE	FALSE	FALSE	FALSE	FALSE	FALSE	FALSE	FALSE	FALSE	FALSE	FALSE	FALSE	TRUE	FALSE	FALSE	FALSE
78	TRUE	white privilege	A	somewhat likely	1	NA	NA	FALSE	con	FALSE	TRUE	con	consistency	history_is_past	doesnt_matter	FALSE	FALSE	FALSE	FALSE	FALSE	FALSE	FALSE	TRUE	FALSE	FALSE	TRUE	TRUE	FALSE	FALSE	FALSE	FALSE	FALSE	FALSE	FALSE
79	TRUE	racial inequality	B	NA	NA	renaming-buildings first	both	FALSE	con	FALSE	TRUE	con	other			FALSE	FALSE	FALSE	FALSE	FALSE	FALSE	TRUE	FALSE	FALSE	FALSE	FALSE	FALSE	FALSE	FALSE	FALSE	FALSE	FALSE	FALSE	TRUE
80	TRUE	racial inequality	A	somewhat likely	1	NA	NA	FALSE	pro	TRUE	FALSE	pro	harm	other		TRUE	FALSE	FALSE	FALSE	FALSE	FALSE	TRUE	FALSE	FALSE	FALSE	FALSE	FALSE	FALSE	FALSE	FALSE	FALSE	FALSE	FALSE	TRUE
81	FALSE	white privilege	B	NA	NA	college-loans first	college-loans	FALSE		FALSE	FALSE	other				FALSE	FALSE	FALSE	FALSE	FALSE	FALSE	FALSE	FALSE	FALSE	FALSE	FALSE	FALSE	FALSE	FALSE	FALSE	FALSE	FALSE	FALSE	FALSE
82	TRUE	racial inequality	A	neither	0	NA	NA	FALSE	unclear	FALSE	FALSE	other	other			FALSE	FALSE	FALSE	FALSE	FALSE	FALSE	TRUE	FALSE	FALSE	FALSE	FALSE	FALSE	FALSE	FALSE	FALSE	FALSE	FALSE	FALSE	TRUE
83	TRUE	white privilege	B	NA	NA	renaming-buildings first	college-loans	FALSE		FALSE	FALSE	other				FALSE	FALSE	FALSE	FALSE	FALSE	FALSE	FALSE	FALSE	FALSE	FALSE	FALSE	FALSE	FALSE	FALSE	FALSE	FALSE	FALSE	FALSE	FALSE
84	TRUE	white privilege	B	NA	NA	renaming-buildings first	renaming-buildings	TRUE	conditional	FALSE	FALSE	other	challenges_question			FALSE	FALSE	TRUE	FALSE	FALSE	FALSE	FALSE	FALSE	FALSE	FALSE	FALSE	FALSE	FALSE	FALSE	FALSE	FALSE	FALSE	FALSE	TRUE
85	FALSE	racial inequality	A	somewhat likely	1	NA	NA	FALSE	unclear	FALSE	FALSE	other	other			FALSE	FALSE	FALSE	FALSE	FALSE	FALSE	TRUE	FALSE	FALSE	FALSE	FALSE	FALSE	FALSE	FALSE	FALSE	FALSE	FALSE	FALSE	TRUE
86	TRUE	racial inequality	A	very likely	2	NA	NA	FALSE	pro	TRUE	FALSE	pro	individuals_merits	harm	colleges_role	TRUE	TRUE	FALSE	TRUE	FALSE	FALSE	FALSE	FALSE	FALSE	FALSE	FALSE	FALSE	FALSE	FALSE	FALSE	FALSE	FALSE	FALSE	FALSE
87	TRUE	racial inequality	A	very likely	2	NA	NA	FALSE	pro	TRUE	FALSE	pro	other			FALSE	FALSE	FALSE	FALSE	FALSE	FALSE	TRUE	FALSE	FALSE	FALSE	FALSE	FALSE	FALSE	FALSE	FALSE	FALSE	FALSE	FALSE	TRUE
88	TRUE	white privilege	B	NA	NA	college-loans first	renaming-buildings	TRUE	con	FALSE	TRUE	con	history_as_lesson	history_as_sacred	other	FALSE	FALSE	FALSE	FALSE	FALSE	TRUE	TRUE	FALSE	FALSE	FALSE	FALSE	FALSE	FALSE	TRUE	FALSE	FALSE	FALSE	FALSE	TRUE
89	TRUE	racial inequality	A	very likely	2	NA	NA	FALSE	pro	TRUE	FALSE	pro	individuals_merits	history_progress		FALSE	FALSE	FALSE	TRUE	FALSE	FALSE	FALSE	FALSE	FALSE	FALSE	FALSE	FALSE	TRUE	FALSE	FALSE	FALSE	FALSE	FALSE	FALSE
90	FALSE	white privilege	B	NA	NA	renaming-buildings first	renaming-buildings	TRUE	con	FALSE	TRUE	con	action	history_is_past	ad_hominem	FALSE	FALSE	FALSE	FALSE	FALSE	FALSE	FALSE	FALSE	FALSE	FALSE	FALSE	TRUE	FALSE	FALSE	TRUE	TRUE	FALSE	FALSE	TRUE
91	TRUE	racial inequality	B	NA	NA	college-loans first	renaming-buildings	TRUE	pro	TRUE	FALSE	pro	individuals_merits			FALSE	FALSE	FALSE	TRUE	FALSE	FALSE	FALSE	FALSE	FALSE	FALSE	FALSE	FALSE	FALSE	FALSE	FALSE	FALSE	FALSE	FALSE	FALSE
92	TRUE	white privilege	B	NA	NA	renaming-buildings first	college-loans	FALSE		FALSE	FALSE	other				FALSE	FALSE	FALSE	FALSE	FALSE	FALSE	FALSE	FALSE	FALSE	FALSE	FALSE	FALSE	FALSE	FALSE	FALSE	FALSE	FALSE	FALSE	FALSE
93	TRUE	white privilege	A	somewhat unlikely	-1	NA	NA	FALSE	conditional	FALSE	FALSE	other	other			FALSE	FALSE	FALSE	FALSE	FALSE	FALSE	TRUE	FALSE	FALSE	FALSE	FALSE	FALSE	FALSE	FALSE	FALSE	FALSE	FALSE	FALSE	TRUE
94	TRUE	white privilege	A	somewhat unlikely	-1	NA	NA	FALSE	conditional	FALSE	FALSE	other	same_ppl_different_standards			FALSE	FALSE	FALSE	FALSE	FALSE	FALSE	FALSE	FALSE	TRUE	FALSE	FALSE	FALSE	FALSE	FALSE	FALSE	FALSE	FALSE	FALSE	FALSE
95	TRUE	white privilege	A	somewhat likely	1	NA	NA	FALSE	con	FALSE	TRUE	con	same_ppl_different_standards	ad_hominem		FALSE	FALSE	FALSE	FALSE	FALSE	FALSE	FALSE	FALSE	TRUE	FALSE	FALSE	FALSE	FALSE	FALSE	TRUE	FALSE	FALSE	FALSE	TRUE
96	TRUE	white privilege	A	somewhat likely	1	NA	NA	FALSE	con	FALSE	TRUE	con	individuals_merits	history_as_lesson	history_as_sacred	FALSE	FALSE	FALSE	TRUE	FALSE	TRUE	FALSE	FALSE	FALSE	FALSE	FALSE	FALSE	FALSE	TRUE	FALSE	FALSE	FALSE	FALSE	FALSE
97	FALSE	racial inequality	A	somewhat likely	1	NA	NA	FALSE	neutral	FALSE	FALSE	other	authority	action		FALSE	FALSE	FALSE	FALSE	TRUE	FALSE	FALSE	FALSE	FALSE	FALSE	FALSE	FALSE	FALSE	FALSE	FALSE	TRUE	FALSE	FALSE	FALSE
98	FALSE	white privilege	A	neither	0	NA	NA	FALSE	pro	TRUE	FALSE	pro	colleges_role	harm		TRUE	TRUE	FALSE	FALSE	FALSE	FALSE	FALSE	FALSE	FALSE	FALSE	FALSE	FALSE	FALSE	FALSE	FALSE	FALSE	FALSE	FALSE	FALSE
99	FALSE	racial inequality	B	NA	NA	college-loans first	college-loans	FALSE		FALSE	FALSE	other				FALSE	FALSE	FALSE	FALSE	FALSE	FALSE	FALSE	FALSE	FALSE	FALSE	FALSE	FALSE	FALSE	FALSE	FALSE	FALSE	FALSE	FALSE	FALSE
100	TRUE	racial inequality	A	very unlikely	-2	NA	NA	FALSE	unclear	FALSE	FALSE	other	history_as_sacred	individuals_merits		FALSE	FALSE	FALSE	TRUE	FALSE	TRUE	FALSE	FALSE	FALSE	FALSE	FALSE	FALSE	FALSE	FALSE	FALSE	FALSE	FALSE	FALSE	FALSE
101	TRUE	racial inequality	A	somewhat unlikely	-1	NA	NA	FALSE	con	FALSE	TRUE	con	same_ppl_different_standards			FALSE	FALSE	FALSE	FALSE	FALSE	FALSE	FALSE	FALSE	TRUE	FALSE	FALSE	FALSE	FALSE	FALSE	FALSE	FALSE	FALSE	FALSE	FALSE
102	FALSE	white privilege	B	NA	NA	renaming-buildings first	renaming-buildings	TRUE	conditional	FALSE	FALSE	other	same_ppl_different_standards			FALSE	FALSE	FALSE	FALSE	FALSE	FALSE	FALSE	FALSE	TRUE	FALSE	FALSE	FALSE	FALSE	FALSE	FALSE	FALSE	FALSE	FALSE	FALSE
103	TRUE	racial inequality	B	NA	NA	college-loans first	college-loans	FALSE		FALSE	FALSE	other				FALSE	FALSE	FALSE	FALSE	FALSE	FALSE	FALSE	FALSE	FALSE	FALSE	FALSE	FALSE	FALSE	FALSE	FALSE	FALSE	FALSE	FALSE	FALSE
104	FALSE	racial inequality	A	very likely	2	NA	NA	FALSE	con	FALSE	TRUE	con	action			FALSE	FALSE	FALSE	FALSE	FALSE	FALSE	FALSE	FALSE	FALSE	FALSE	FALSE	FALSE	FALSE	FALSE	FALSE	TRUE	FALSE	FALSE	FALSE
105	FALSE	white privilege	A	neither	0	NA	NA	FALSE	neutral	FALSE	FALSE	other	authority			FALSE	FALSE	FALSE	FALSE	TRUE	FALSE	FALSE	FALSE	FALSE	FALSE	FALSE	FALSE	FALSE	FALSE	FALSE	FALSE	FALSE	FALSE	FALSE
106	TRUE	racial inequality	A	very likely	2	NA	NA	FALSE	con	FALSE	TRUE	con	history_as_sacred	same_ppl_different_standards		FALSE	FALSE	FALSE	FALSE	FALSE	TRUE	FALSE	FALSE	TRUE	FALSE	FALSE	FALSE	FALSE	FALSE	FALSE	FALSE	FALSE	FALSE	FALSE
107	TRUE	racial inequality	B	NA	NA	renaming-buildings first	renaming-buildings	TRUE	con	FALSE	TRUE	con	colleges_role	cost		FALSE	TRUE	FALSE	FALSE	FALSE	FALSE	FALSE	FALSE	FALSE	TRUE	FALSE	FALSE	FALSE	FALSE	FALSE	FALSE	FALSE	FALSE	FALSE
108	TRUE	racial inequality	A	neither	0	NA	NA	FALSE	pro	TRUE	FALSE	pro	colleges_role			FALSE	TRUE	FALSE	FALSE	FALSE	FALSE	FALSE	FALSE	FALSE	FALSE	FALSE	FALSE	FALSE	FALSE	FALSE	FALSE	FALSE	FALSE	FALSE
109	TRUE	white privilege	B	NA	NA	college-loans first	college-loans	FALSE		FALSE	FALSE	other				FALSE	FALSE	FALSE	FALSE	FALSE	FALSE	FALSE	FALSE	FALSE	FALSE	FALSE	FALSE	FALSE	FALSE	FALSE	FALSE	FALSE	FALSE	FALSE
110	TRUE	racial inequality	B	NA	NA	college-loans first	renaming-buildings	TRUE	neutral	FALSE	FALSE	other	action	history_as_sacred	history_as_lesson	FALSE	FALSE	FALSE	FALSE	FALSE	TRUE	FALSE	FALSE	FALSE	FALSE	FALSE	FALSE	FALSE	TRUE	FALSE	TRUE	FALSE	FALSE	FALSE
111	TRUE	racial inequality	B	NA	NA	college-loans first	renaming-buildings	TRUE	conditional	FALSE	FALSE	other	same_ppl_different_standards			FALSE	FALSE	FALSE	FALSE	FALSE	FALSE	FALSE	FALSE	TRUE	FALSE	FALSE	FALSE	FALSE	FALSE	FALSE	FALSE	FALSE	FALSE	FALSE
112	FALSE	racial inequality	B	NA	NA	renaming-buildings first	renaming-buildings	TRUE	conditional	FALSE	FALSE	other	individuals_merits	same_ppl_different_standards	history_as_sacred	FALSE	FALSE	FALSE	TRUE	FALSE	TRUE	FALSE	FALSE	TRUE	FALSE	FALSE	FALSE	FALSE	FALSE	FALSE	FALSE	FALSE	FALSE	FALSE
113	FALSE	racial inequality	B	NA	NA	renaming-buildings first	college-loans	FALSE		FALSE	FALSE	other				FALSE	FALSE	FALSE	FALSE	FALSE	FALSE	FALSE	FALSE	FALSE	FALSE	FALSE	FALSE	FALSE	FALSE	FALSE	FALSE	FALSE	FALSE	FALSE
114	TRUE	white privilege	A	somewhat likely	1	NA	NA	FALSE	unclear	FALSE	FALSE	other	individuals_merits	other		FALSE	FALSE	FALSE	TRUE	FALSE	FALSE	TRUE	FALSE	FALSE	FALSE	FALSE	FALSE	FALSE	FALSE	FALSE	FALSE	FALSE	FALSE	TRUE
115	TRUE	racial inequality	A	somewhat likely	1	NA	NA	FALSE	unclear	FALSE	FALSE	other	same_ppl_different_standards	ad_hominem	individuals_merits	FALSE	FALSE	FALSE	TRUE	FALSE	FALSE	FALSE	FALSE	TRUE	FALSE	FALSE	FALSE	FALSE	FALSE	TRUE	FALSE	FALSE	FALSE	TRUE
116	TRUE	white privilege	B	NA	NA	renaming-buildings first	renaming-buildings	TRUE	con	FALSE	TRUE	con	same_ppl_different_standards	action		FALSE	FALSE	FALSE	FALSE	FALSE	FALSE	FALSE	FALSE	TRUE	FALSE	FALSE	FALSE	FALSE	FALSE	FALSE	TRUE	FALSE	FALSE	FALSE
117	FALSE	white privilege	A	neither	0	NA	NA	FALSE	con	FALSE	TRUE	con	other			FALSE	FALSE	FALSE	FALSE	FALSE	FALSE	TRUE	FALSE	FALSE	FALSE	FALSE	FALSE	FALSE	FALSE	FALSE	FALSE	FALSE	FALSE	TRUE
118	TRUE	racial inequality	B	NA	NA	college-loans first	college-loans	FALSE		FALSE	FALSE	other				FALSE	FALSE	FALSE	FALSE	FALSE	FALSE	FALSE	FALSE	FALSE	FALSE	FALSE	FALSE	FALSE	FALSE	FALSE	FALSE	FALSE	FALSE	FALSE
119	TRUE	racial inequality	A	very unlikely	-2	NA	NA	FALSE	unclear	FALSE	FALSE	other	individuals_merits	doesnt_matter		FALSE	FALSE	FALSE	TRUE	FALSE	FALSE	FALSE	TRUE	FALSE	FALSE	FALSE	FALSE	FALSE	FALSE	FALSE	FALSE	FALSE	FALSE	FALSE
120	TRUE	racial inequality	A	very likely	2	NA	NA	FALSE	con	FALSE	TRUE	con	history_as_sacred	individuals_merits		FALSE	FALSE	FALSE	TRUE	FALSE	TRUE	FALSE	FALSE	FALSE	FALSE	FALSE	FALSE	FALSE	FALSE	FALSE	FALSE	FALSE	FALSE	FALSE
121	TRUE	white privilege	A	somewhat likely	1	NA	NA	FALSE	pro	TRUE	FALSE	pro	history_progress			FALSE	FALSE	FALSE	FALSE	FALSE	FALSE	FALSE	FALSE	FALSE	FALSE	FALSE	FALSE	TRUE	FALSE	FALSE	FALSE	FALSE	FALSE	FALSE
122	TRUE	racial inequality	A	very unlikely	-2	NA	NA	FALSE	con	FALSE	TRUE	con	individuals_merits			FALSE	FALSE	FALSE	TRUE	FALSE	FALSE	FALSE	FALSE	FALSE	FALSE	FALSE	FALSE	FALSE	FALSE	FALSE	FALSE	FALSE	FALSE	FALSE
123	TRUE	white privilege	A	somewhat likely	1	NA	NA	FALSE	con	FALSE	TRUE	con	cost	other		FALSE	FALSE	FALSE	FALSE	FALSE	FALSE	TRUE	FALSE	FALSE	TRUE	FALSE	FALSE	FALSE	FALSE	FALSE	FALSE	FALSE	FALSE	TRUE
124	FALSE	racial inequality	B	NA	NA	renaming-buildings first	college-loans	FALSE		FALSE	FALSE	other				FALSE	FALSE	FALSE	FALSE	FALSE	FALSE	FALSE	FALSE	FALSE	FALSE	FALSE	FALSE	FALSE	FALSE	FALSE	FALSE	FALSE	FALSE	FALSE
125	TRUE	racial inequality	A	somewhat likely	1	NA	NA	FALSE	pro	TRUE	FALSE	pro	authority	harm		TRUE	FALSE	FALSE	FALSE	TRUE	FALSE	FALSE	FALSE	FALSE	FALSE	FALSE	FALSE	FALSE	FALSE	FALSE	FALSE	FALSE	FALSE	FALSE
126	TRUE	racial inequality	A	somewhat likely	1	NA	NA	FALSE	con	FALSE	TRUE	con	same_ppl_different_standards			FALSE	FALSE	FALSE	FALSE	FALSE	FALSE	FALSE	FALSE	TRUE	FALSE	FALSE	FALSE	FALSE	FALSE	FALSE	FALSE	FALSE	FALSE	FALSE
127	TRUE	racial inequality	B	NA	NA	renaming-buildings first	both	FALSE	con	FALSE	TRUE	con	individuals_merits	history_is_past	harm	TRUE	FALSE	FALSE	TRUE	FALSE	FALSE	FALSE	FALSE	FALSE	FALSE	FALSE	TRUE	FALSE	FALSE	FALSE	FALSE	FALSE	FALSE	FALSE
128	TRUE	racial inequality	B	NA	NA	college-loans first	college-loans	FALSE		FALSE	FALSE	other				FALSE	FALSE	FALSE	FALSE	FALSE	FALSE	FALSE	FALSE	FALSE	FALSE	FALSE	FALSE	FALSE	FALSE	FALSE	FALSE	FALSE	FALSE	FALSE
129	TRUE	racial inequality	B	NA	NA	renaming-buildings first	college-loans	FALSE		FALSE	FALSE	other				FALSE	FALSE	FALSE	FALSE	FALSE	FALSE	FALSE	FALSE	FALSE	FALSE	FALSE	FALSE	FALSE	FALSE	FALSE	FALSE	FALSE	FALSE	FALSE
130	TRUE	racial inequality	A	very likely	2	NA	NA	FALSE	pro	TRUE	FALSE	pro	individuals_merits			FALSE	FALSE	FALSE	TRUE	FALSE	FALSE	FALSE	FALSE	FALSE	FALSE	FALSE	FALSE	FALSE	FALSE	FALSE	FALSE	FALSE	FALSE	FALSE
131	TRUE	white privilege	A	neither	0	NA	NA	FALSE	unclear	FALSE	FALSE	other	other			FALSE	FALSE	FALSE	FALSE	FALSE	FALSE	TRUE	FALSE	FALSE	FALSE	FALSE	FALSE	FALSE	FALSE	FALSE	FALSE	FALSE	FALSE	TRUE
132	TRUE	racial inequality	A	somewhat unlikely	-1	NA	NA	FALSE	neutral	FALSE	FALSE	other	doesnt_matter	same_ppl_different_standards		FALSE	FALSE	FALSE	FALSE	FALSE	FALSE	FALSE	TRUE	TRUE	FALSE	FALSE	FALSE	FALSE	FALSE	FALSE	FALSE	FALSE	FALSE	FALSE
133	TRUE	racial inequality	A	very unlikely	-2	NA	NA	FALSE	con	FALSE	TRUE	con	same_ppl_different_standards	individuals_merits		FALSE	FALSE	FALSE	TRUE	FALSE	FALSE	FALSE	FALSE	TRUE	FALSE	FALSE	FALSE	FALSE	FALSE	FALSE	FALSE	FALSE	FALSE	FALSE
134	TRUE	white privilege	B	NA	NA	renaming-buildings first	renaming-buildings	TRUE	con	FALSE	TRUE	con	action			FALSE	FALSE	FALSE	FALSE	FALSE	FALSE	FALSE	FALSE	FALSE	FALSE	FALSE	FALSE	FALSE	FALSE	FALSE	TRUE	FALSE	FALSE	FALSE
135	FALSE	racial inequality	A	neither	0	NA	NA	FALSE	con	FALSE	TRUE	con	history_as_lesson			FALSE	FALSE	FALSE	FALSE	FALSE	FALSE	FALSE	FALSE	FALSE	FALSE	FALSE	FALSE	FALSE	TRUE	FALSE	FALSE	FALSE	FALSE	FALSE
136	TRUE	racial inequality	A	somewhat unlikely	-1	NA	NA	FALSE	con	FALSE	TRUE	con	history_as_sacred			FALSE	FALSE	FALSE	FALSE	FALSE	TRUE	FALSE	FALSE	FALSE	FALSE	FALSE	FALSE	FALSE	FALSE	FALSE	FALSE	FALSE	FALSE	FALSE
137	TRUE	racial inequality	A	somewhat likely	1	NA	NA	FALSE	pro	TRUE	FALSE	pro	other			FALSE	FALSE	FALSE	FALSE	FALSE	FALSE	TRUE	FALSE	FALSE	FALSE	FALSE	FALSE	FALSE	FALSE	FALSE	FALSE	FALSE	FALSE	TRUE
138	TRUE	white privilege	B	NA	NA	renaming-buildings first	college-loans	FALSE		FALSE	FALSE	other				FALSE	FALSE	FALSE	FALSE	FALSE	FALSE	FALSE	FALSE	FALSE	FALSE	FALSE	FALSE	FALSE	FALSE	FALSE	FALSE	FALSE	FALSE	FALSE
139	TRUE	racial inequality	A	very unlikely	-2	NA	NA	FALSE	unclear	FALSE	FALSE	other	other			FALSE	FALSE	FALSE	FALSE	FALSE	FALSE	TRUE	FALSE	FALSE	FALSE	FALSE	FALSE	FALSE	FALSE	FALSE	FALSE	FALSE	FALSE	TRUE
140	TRUE	white privilege	B	NA	NA	college-loans first	college-loans	FALSE		FALSE	FALSE	other				FALSE	FALSE	FALSE	FALSE	FALSE	FALSE	FALSE	FALSE	FALSE	FALSE	FALSE	FALSE	FALSE	FALSE	FALSE	FALSE	FALSE	FALSE	FALSE
141	TRUE	racial inequality	A	very unlikely	-2	NA	NA	FALSE	unclear	FALSE	FALSE	other	individuals_merits	action		FALSE	FALSE	FALSE	TRUE	FALSE	FALSE	FALSE	FALSE	FALSE	FALSE	FALSE	FALSE	FALSE	FALSE	FALSE	TRUE	FALSE	FALSE	FALSE
142	TRUE	white privilege	A	somewhat unlikely	-1	NA	NA	FALSE	pro	TRUE	FALSE	pro	individuals_merits			FALSE	FALSE	FALSE	TRUE	FALSE	FALSE	FALSE	FALSE	FALSE	FALSE	FALSE	FALSE	FALSE	FALSE	FALSE	FALSE	FALSE	FALSE	FALSE
143	TRUE	racial inequality	A	somewhat likely	1	NA	NA	FALSE	pro	TRUE	FALSE	pro	action	individuals_merits		FALSE	FALSE	FALSE	TRUE	FALSE	FALSE	FALSE	FALSE	FALSE	FALSE	FALSE	FALSE	FALSE	FALSE	FALSE	TRUE	FALSE	FALSE	FALSE
144	TRUE	white privilege	B	NA	NA	renaming-buildings first	renaming-buildings	TRUE	con	FALSE	TRUE	con	challenges_question	ad_hominem	authority	FALSE	FALSE	TRUE	FALSE	TRUE	FALSE	FALSE	FALSE	FALSE	FALSE	FALSE	FALSE	FALSE	FALSE	TRUE	FALSE	FALSE	FALSE	TRUE
145	TRUE	racial inequality	B	NA	NA	renaming-buildings first	renaming-buildings	TRUE	pro	TRUE	FALSE	pro	individuals_merits	same_ppl_different_standards		FALSE	FALSE	FALSE	TRUE	FALSE	FALSE	FALSE	FALSE	TRUE	FALSE	FALSE	FALSE	FALSE	FALSE	FALSE	FALSE	FALSE	FALSE	FALSE
146	TRUE	racial inequality	A	very unlikely	-2	NA	NA	FALSE	con	FALSE	TRUE	con	individuals_merits	history_as_lesson		FALSE	FALSE	FALSE	TRUE	FALSE	FALSE	FALSE	FALSE	FALSE	FALSE	FALSE	FALSE	FALSE	TRUE	FALSE	FALSE	FALSE	FALSE	FALSE
147	TRUE	racial inequality	A	somewhat likely	1	NA	NA	FALSE	con	FALSE	TRUE	con	history_as_sacred	history_as_lesson		FALSE	FALSE	FALSE	FALSE	FALSE	TRUE	FALSE	FALSE	FALSE	FALSE	FALSE	FALSE	FALSE	TRUE	FALSE	FALSE	FALSE	FALSE	FALSE
148	FALSE	racial inequality	B	NA	NA	renaming-buildings first	college-loans	FALSE		FALSE	FALSE	other				FALSE	FALSE	FALSE	FALSE	FALSE	FALSE	FALSE	FALSE	FALSE	FALSE	FALSE	FALSE	FALSE	FALSE	FALSE	FALSE	FALSE	FALSE	FALSE
149	TRUE	racial inequality	A	neither	0	NA	NA	FALSE	con	FALSE	TRUE	con	other			FALSE	FALSE	FALSE	FALSE	FALSE	FALSE	TRUE	FALSE	FALSE	FALSE	FALSE	FALSE	FALSE	FALSE	FALSE	FALSE	FALSE	FALSE	TRUE
150	TRUE	white privilege	B	NA	NA	renaming-buildings first	college-loans	FALSE		FALSE	FALSE	other				FALSE	FALSE	FALSE	FALSE	FALSE	FALSE	FALSE	FALSE	FALSE	FALSE	FALSE	FALSE	FALSE	FALSE	FALSE	FALSE	FALSE	FALSE	FALSE
151	TRUE	racial inequality	B	NA	NA	renaming-buildings first	college-loans	FALSE		FALSE	FALSE	other				FALSE	FALSE	FALSE	FALSE	FALSE	FALSE	FALSE	FALSE	FALSE	FALSE	FALSE	FALSE	FALSE	FALSE	FALSE	FALSE	FALSE	FALSE	FALSE
152	FALSE	racial inequality	A	somewhat likely	1	NA	NA	FALSE	pro	TRUE	FALSE	pro	individuals_merits			FALSE	FALSE	FALSE	TRUE	FALSE	FALSE	FALSE	FALSE	FALSE	FALSE	FALSE	FALSE	FALSE	FALSE	FALSE	FALSE	FALSE	FALSE	FALSE
153	FALSE	white privilege	B	NA	NA	renaming-buildings first	college-loans	FALSE		FALSE	FALSE	other				FALSE	FALSE	FALSE	FALSE	FALSE	FALSE	FALSE	FALSE	FALSE	FALSE	FALSE	FALSE	FALSE	FALSE	FALSE	FALSE	FALSE	FALSE	FALSE
154	FALSE	white privilege	B	NA	NA	college-loans first	college-loans	FALSE		FALSE	FALSE	other				FALSE	FALSE	FALSE	FALSE	FALSE	FALSE	FALSE	FALSE	FALSE	FALSE	FALSE	FALSE	FALSE	FALSE	FALSE	FALSE	FALSE	FALSE	FALSE
155	TRUE	white privilege	A	very likely	2	NA	NA	FALSE	conditional	FALSE	FALSE	other	other			FALSE	FALSE	FALSE	FALSE	FALSE	FALSE	TRUE	FALSE	FALSE	FALSE	FALSE	FALSE	FALSE	FALSE	FALSE	FALSE	FALSE	FALSE	TRUE
156	TRUE	racial inequality	A	somewhat likely	1	NA	NA	FALSE	conditional	FALSE	FALSE	other	individuals_merits	same_ppl_different_standards		FALSE	FALSE	FALSE	TRUE	FALSE	FALSE	FALSE	FALSE	TRUE	FALSE	FALSE	FALSE	FALSE	FALSE	FALSE	FALSE	FALSE	FALSE	FALSE
157	TRUE	white privilege	B	NA	NA	college-loans first	college-loans	FALSE		FALSE	FALSE	other				FALSE	FALSE	FALSE	FALSE	FALSE	FALSE	FALSE	FALSE	FALSE	FALSE	FALSE	FALSE	FALSE	FALSE	FALSE	FALSE	FALSE	FALSE	FALSE
158	TRUE	racial inequality	B	NA	NA	college-loans first	renaming-buildings	TRUE	pro	TRUE	FALSE	pro	history_progress	individuals_merits		FALSE	FALSE	FALSE	TRUE	FALSE	FALSE	FALSE	FALSE	FALSE	FALSE	FALSE	FALSE	TRUE	FALSE	FALSE	FALSE	FALSE	FALSE	FALSE
159	TRUE	racial inequality	A	somewhat likely	1	NA	NA	FALSE	pro	TRUE	FALSE	pro	individuals_merits			FALSE	FALSE	FALSE	TRUE	FALSE	FALSE	FALSE	FALSE	FALSE	FALSE	FALSE	FALSE	FALSE	FALSE	FALSE	FALSE	FALSE	FALSE	FALSE
160	FALSE	white privilege	B	NA	NA	renaming-buildings first	renaming-buildings	TRUE	pro	TRUE	FALSE	pro	harm			TRUE	FALSE	FALSE	FALSE	FALSE	FALSE	FALSE	FALSE	FALSE	FALSE	FALSE	FALSE	FALSE	FALSE	FALSE	FALSE	FALSE	FALSE	FALSE
161	TRUE	racial inequality	A	somewhat unlikely	-1	NA	NA	FALSE	conditional	FALSE	FALSE	other	same_ppl_different_standards	individuals_merits	history_progress	FALSE	FALSE	FALSE	TRUE	FALSE	FALSE	FALSE	FALSE	TRUE	FALSE	FALSE	FALSE	TRUE	FALSE	FALSE	FALSE	FALSE	FALSE	FALSE
162	TRUE	white privilege	A	somewhat likely	1	NA	NA	FALSE	pro	TRUE	FALSE	pro	colleges_role			FALSE	TRUE	FALSE	FALSE	FALSE	FALSE	FALSE	FALSE	FALSE	FALSE	FALSE	FALSE	FALSE	FALSE	FALSE	FALSE	FALSE	FALSE	FALSE
163	TRUE	racial inequality	B	NA	NA	college-loans first	college-loans	FALSE		FALSE	FALSE	other				FALSE	FALSE	FALSE	FALSE	FALSE	FALSE	FALSE	FALSE	FALSE	FALSE	FALSE	FALSE	FALSE	FALSE	FALSE	FALSE	FALSE	FALSE	FALSE
164	TRUE	white privilege	B	NA	NA	college-loans first	renaming-buildings	TRUE	pro	TRUE	FALSE	pro	individuals_merits			FALSE	FALSE	FALSE	TRUE	FALSE	FALSE	FALSE	FALSE	FALSE	FALSE	FALSE	FALSE	FALSE	FALSE	FALSE	FALSE	FALSE	FALSE	FALSE
165	TRUE	racial inequality	A	very likely	2	NA	NA	FALSE	unclear	FALSE	FALSE	other	individuals_merits			FALSE	FALSE	FALSE	TRUE	FALSE	FALSE	FALSE	FALSE	FALSE	FALSE	FALSE	FALSE	FALSE	FALSE	FALSE	FALSE	FALSE	FALSE	FALSE
166	TRUE	racial inequality	B	NA	NA	renaming-buildings first	college-loans	FALSE		FALSE	FALSE	other				FALSE	FALSE	FALSE	FALSE	FALSE	FALSE	FALSE	FALSE	FALSE	FALSE	FALSE	FALSE	FALSE	FALSE	FALSE	FALSE	FALSE	FALSE	FALSE
167	FALSE	white privilege	A	somewhat unlikely	-1	NA	NA	FALSE	conditional	FALSE	FALSE	other	other			FALSE	FALSE	FALSE	FALSE	FALSE	FALSE	TRUE	FALSE	FALSE	FALSE	FALSE	FALSE	FALSE	FALSE	FALSE	FALSE	FALSE	FALSE	TRUE
168	TRUE	racial inequality	B	NA	NA	renaming-buildings first	college-loans	FALSE		FALSE	FALSE	other				FALSE	FALSE	FALSE	FALSE	FALSE	FALSE	FALSE	FALSE	FALSE	FALSE	FALSE	FALSE	FALSE	FALSE	FALSE	FALSE	FALSE	FALSE	FALSE
169	TRUE	white privilege	B	NA	NA	college-loans first	college-loans	FALSE		FALSE	FALSE	other				FALSE	FALSE	FALSE	FALSE	FALSE	FALSE	FALSE	FALSE	FALSE	FALSE	FALSE	FALSE	FALSE	FALSE	FALSE	FALSE	FALSE	FALSE	FALSE
170	TRUE	racial inequality	B	NA	NA	renaming-buildings first	renaming-buildings	TRUE	pro	TRUE	FALSE	pro	individuals_merits	harm		TRUE	FALSE	FALSE	TRUE	FALSE	FALSE	FALSE	FALSE	FALSE	FALSE	FALSE	FALSE	FALSE	FALSE	FALSE	FALSE	FALSE	FALSE	FALSE
171	TRUE	racial inequality	B	NA	NA	renaming-buildings first	renaming-buildings	TRUE	con	FALSE	TRUE	con	same_ppl_different_standards	consistency	individuals_merits	FALSE	FALSE	FALSE	TRUE	FALSE	FALSE	FALSE	FALSE	TRUE	FALSE	TRUE	FALSE	FALSE	FALSE	FALSE	FALSE	FALSE	FALSE	FALSE
172	TRUE	racial inequality	A	very unlikely	-2	NA	NA	FALSE	pro	TRUE	FALSE	pro	individuals_merits			FALSE	FALSE	FALSE	TRUE	FALSE	FALSE	FALSE	FALSE	FALSE	FALSE	FALSE	FALSE	FALSE	FALSE	FALSE	FALSE	FALSE	FALSE	FALSE
173	TRUE	white privilege	B	NA	NA	college-loans first	both	FALSE	pro	TRUE	FALSE	pro	other			FALSE	FALSE	FALSE	FALSE	FALSE	FALSE	TRUE	FALSE	FALSE	FALSE	FALSE	FALSE	FALSE	FALSE	FALSE	FALSE	FALSE	FALSE	TRUE
174	TRUE	racial inequality	B	NA	NA	college-loans first	renaming-buildings	TRUE	con	FALSE	TRUE	con	individuals_merits	unintended_consequences		FALSE	FALSE	FALSE	TRUE	FALSE	FALSE	FALSE	FALSE	FALSE	FALSE	FALSE	FALSE	FALSE	FALSE	FALSE	FALSE	TRUE	FALSE	FALSE
175	FALSE	racial inequality	B	NA	NA	college-loans first	college-loans	FALSE		FALSE	FALSE	other				FALSE	FALSE	FALSE	FALSE	FALSE	FALSE	FALSE	FALSE	FALSE	FALSE	FALSE	FALSE	FALSE	FALSE	FALSE	FALSE	FALSE	FALSE	FALSE
176	TRUE	racial inequality	A	neither	0	NA	NA	FALSE	con	FALSE	TRUE	con	individuals_merits	history_as_sacred	doesnt_matter	FALSE	FALSE	FALSE	TRUE	FALSE	TRUE	FALSE	TRUE	FALSE	FALSE	FALSE	FALSE	FALSE	FALSE	FALSE	FALSE	FALSE	FALSE	FALSE
177	FALSE	racial inequality	B	NA	NA	renaming-buildings first	renaming-buildings	TRUE	pro	TRUE	FALSE	pro	colleges_role			FALSE	TRUE	FALSE	FALSE	FALSE	FALSE	FALSE	FALSE	FALSE	FALSE	FALSE	FALSE	FALSE	FALSE	FALSE	FALSE	FALSE	FALSE	FALSE
178	TRUE	racial inequality	A	neither	0	NA	NA	FALSE	con	FALSE	TRUE	con	history_as_sacred	doesnt_matter		FALSE	FALSE	FALSE	FALSE	FALSE	TRUE	FALSE	TRUE	FALSE	FALSE	FALSE	FALSE	FALSE	FALSE	FALSE	FALSE	FALSE	FALSE	FALSE
179	TRUE	racial inequality	A	somewhat likely	1	NA	NA	FALSE	pro	TRUE	FALSE	pro	history_progress			FALSE	FALSE	FALSE	FALSE	FALSE	FALSE	FALSE	FALSE	FALSE	FALSE	FALSE	FALSE	TRUE	FALSE	FALSE	FALSE	FALSE	FALSE	FALSE
180	TRUE	white privilege	B	NA	NA	renaming-buildings first	college-loans	FALSE		FALSE	FALSE	other				FALSE	FALSE	FALSE	FALSE	FALSE	FALSE	FALSE	FALSE	FALSE	FALSE	FALSE	FALSE	FALSE	FALSE	FALSE	FALSE	FALSE	FALSE	FALSE
181	TRUE	racial inequality	A	somewhat likely	1	NA	NA	FALSE	con	FALSE	TRUE	con	history_as_sacred	other		FALSE	FALSE	FALSE	FALSE	FALSE	TRUE	TRUE	FALSE	FALSE	FALSE	FALSE	FALSE	FALSE	FALSE	FALSE	FALSE	FALSE	FALSE	TRUE
182	TRUE	white privilege	B	NA	NA	college-loans first	college-loans	FALSE		FALSE	FALSE	other				FALSE	FALSE	FALSE	FALSE	FALSE	FALSE	FALSE	FALSE	FALSE	FALSE	FALSE	FALSE	FALSE	FALSE	FALSE	FALSE	FALSE	FALSE	FALSE
183	FALSE	racial inequality	B	NA	NA	college-loans first	renaming-buildings	TRUE	pro	TRUE	FALSE	pro	history_progress			FALSE	FALSE	FALSE	FALSE	FALSE	FALSE	FALSE	FALSE	FALSE	FALSE	FALSE	FALSE	TRUE	FALSE	FALSE	FALSE	FALSE	FALSE	FALSE
184	TRUE	racial inequality	B	NA	NA	college-loans first	renaming-buildings	TRUE	unclear	FALSE	FALSE	other	colleges_role	ad_hominem		FALSE	TRUE	FALSE	FALSE	FALSE	FALSE	FALSE	FALSE	FALSE	FALSE	FALSE	FALSE	FALSE	FALSE	TRUE	FALSE	FALSE	FALSE	TRUE
185	TRUE	racial inequality	A	somewhat unlikely	-1	NA	NA	FALSE	con	FALSE	TRUE	con	other			FALSE	FALSE	FALSE	FALSE	FALSE	FALSE	TRUE	FALSE	FALSE	FALSE	FALSE	FALSE	FALSE	FALSE	FALSE	FALSE	FALSE	FALSE	TRUE
186	FALSE	white privilege	B	NA	NA	renaming-buildings first	college-loans	FALSE		FALSE	FALSE	other				FALSE	FALSE	FALSE	FALSE	FALSE	FALSE	FALSE	FALSE	FALSE	FALSE	FALSE	FALSE	FALSE	FALSE	FALSE	FALSE	FALSE	FALSE	FALSE
187	TRUE	racial inequality	A	very likely	2	NA	NA	FALSE	pro	TRUE	FALSE	pro	action	history_progress		FALSE	FALSE	FALSE	FALSE	FALSE	FALSE	FALSE	FALSE	FALSE	FALSE	FALSE	FALSE	TRUE	FALSE	FALSE	TRUE	FALSE	FALSE	FALSE
188	TRUE	racial inequality	B	NA	NA	college-loans first	renaming-buildings	TRUE	pro	TRUE	FALSE	pro	harm	colleges_role		TRUE	TRUE	FALSE	FALSE	FALSE	FALSE	FALSE	FALSE	FALSE	FALSE	FALSE	FALSE	FALSE	FALSE	FALSE	FALSE	FALSE	FALSE	FALSE
189	FALSE	racial inequality	A	very unlikely	-2	NA	NA	FALSE	unclear	FALSE	FALSE	other	harm			TRUE	FALSE	FALSE	FALSE	FALSE	FALSE	FALSE	FALSE	FALSE	FALSE	FALSE	FALSE	FALSE	FALSE	FALSE	FALSE	FALSE	FALSE	FALSE
190	FALSE	white privilege	B	NA	NA	renaming-buildings first	renaming-buildings	TRUE	conditional	FALSE	FALSE	other	authority	harm		TRUE	FALSE	FALSE	FALSE	TRUE	FALSE	FALSE	FALSE	FALSE	FALSE	FALSE	FALSE	FALSE	FALSE	FALSE	FALSE	FALSE	FALSE	FALSE
191	TRUE	white privilege	B	NA	NA	renaming-buildings first	renaming-buildings	TRUE	con	FALSE	TRUE	con	same_ppl_different_standards	individuals_merits		FALSE	FALSE	FALSE	TRUE	FALSE	FALSE	FALSE	FALSE	TRUE	FALSE	FALSE	FALSE	FALSE	FALSE	FALSE	FALSE	FALSE	FALSE	FALSE
192	TRUE	white privilege	A	somewhat unlikely	-1	NA	NA	FALSE	conditional	FALSE	FALSE	other	authority	action		FALSE	FALSE	FALSE	FALSE	TRUE	FALSE	FALSE	FALSE	FALSE	FALSE	FALSE	FALSE	FALSE	FALSE	FALSE	TRUE	FALSE	FALSE	FALSE
193	FALSE	white privilege	B	NA	NA	renaming-buildings first	renaming-buildings	TRUE	pro	TRUE	FALSE	pro	harm	colleges_role		TRUE	TRUE	FALSE	FALSE	FALSE	FALSE	FALSE	FALSE	FALSE	FALSE	FALSE	FALSE	FALSE	FALSE	FALSE	FALSE	FALSE	FALSE	FALSE
194	TRUE	racial inequality	B	NA	NA	college-loans first	renaming-buildings	TRUE	pro	TRUE	FALSE	pro	harm	individuals_merits		TRUE	FALSE	FALSE	TRUE	FALSE	FALSE	FALSE	FALSE	FALSE	FALSE	FALSE	FALSE	FALSE	FALSE	FALSE	FALSE	FALSE	FALSE	FALSE
195	TRUE	racial inequality	B	NA	NA	renaming-buildings first	renaming-buildings	TRUE	con	FALSE	TRUE	con	history_as_lesson	same_ppl_different_standards		FALSE	FALSE	FALSE	FALSE	FALSE	FALSE	FALSE	FALSE	TRUE	FALSE	FALSE	FALSE	FALSE	TRUE	FALSE	FALSE	FALSE	FALSE	FALSE
196	TRUE	white privilege	B	NA	NA	college-loans first	college-loans	FALSE		FALSE	FALSE	other				FALSE	FALSE	FALSE	FALSE	FALSE	FALSE	FALSE	FALSE	FALSE	FALSE	FALSE	FALSE	FALSE	FALSE	FALSE	FALSE	FALSE	FALSE	FALSE
197	FALSE	white privilege	A	somewhat likely	1	NA	NA	FALSE	con	FALSE	TRUE	con	action			FALSE	FALSE	FALSE	FALSE	FALSE	FALSE	FALSE	FALSE	FALSE	FALSE	FALSE	FALSE	FALSE	FALSE	FALSE	TRUE	FALSE	FALSE	FALSE
198	TRUE	racial inequality	A	somewhat likely	1	NA	NA	FALSE	pro	TRUE	FALSE	pro	harm	individuals_merits		TRUE	FALSE	FALSE	TRUE	FALSE	FALSE	FALSE	FALSE	FALSE	FALSE	FALSE	FALSE	FALSE	FALSE	FALSE	FALSE	FALSE	FALSE	FALSE
199	TRUE	white privilege	A	very likely	2	NA	NA	FALSE	con	FALSE	TRUE	con	history_as_sacred	doesnt_matter		FALSE	FALSE	FALSE	FALSE	FALSE	TRUE	FALSE	TRUE	FALSE	FALSE	FALSE	FALSE	FALSE	FALSE	FALSE	FALSE	FALSE	FALSE	FALSE
200	TRUE	white privilege	A	very unlikely	-2	NA	NA	FALSE	pro	TRUE	FALSE	pro	individuals_merits			FALSE	FALSE	FALSE	TRUE	FALSE	FALSE	FALSE	FALSE	FALSE	FALSE	FALSE	FALSE	FALSE	FALSE	FALSE	FALSE	FALSE	FALSE	FALSE
201	FALSE	white privilege	B	NA	NA	renaming-buildings first	college-loans	FALSE		FALSE	FALSE	other				FALSE	FALSE	FALSE	FALSE	FALSE	FALSE	FALSE	FALSE	FALSE	FALSE	FALSE	FALSE	FALSE	FALSE	FALSE	FALSE	FALSE	FALSE	FALSE
202	TRUE	racial inequality	A	somewhat unlikely	-1	NA	NA	FALSE	con	FALSE	TRUE	con	other			FALSE	FALSE	FALSE	FALSE	FALSE	FALSE	TRUE	FALSE	FALSE	FALSE	FALSE	FALSE	FALSE	FALSE	FALSE	FALSE	FALSE	FALSE	TRUE
203	FALSE	white privilege	A	very unlikely	-2	NA	NA	FALSE	pro	TRUE	FALSE	pro	history_progress			FALSE	FALSE	FALSE	FALSE	FALSE	FALSE	FALSE	FALSE	FALSE	FALSE	FALSE	FALSE	TRUE	FALSE	FALSE	FALSE	FALSE	FALSE	FALSE
204	TRUE	racial inequality	A	somewhat unlikely	-1	NA	NA	FALSE	con	FALSE	TRUE	con	history_as_lesson	history_as_sacred		FALSE	FALSE	FALSE	FALSE	FALSE	TRUE	FALSE	FALSE	FALSE	FALSE	FALSE	FALSE	FALSE	TRUE	FALSE	FALSE	FALSE	FALSE	FALSE
205	TRUE	white privilege	A	very likely	2	NA	NA	FALSE	con	FALSE	TRUE	con	other			FALSE	FALSE	FALSE	FALSE	FALSE	FALSE	TRUE	FALSE	FALSE	FALSE	FALSE	FALSE	FALSE	FALSE	FALSE	FALSE	FALSE	FALSE	TRUE
206	TRUE	racial inequality	A	somewhat unlikely	-1	NA	NA	FALSE	unclear	FALSE	FALSE	other	individuals_merits			FALSE	FALSE	FALSE	TRUE	FALSE	FALSE	FALSE	FALSE	FALSE	FALSE	FALSE	FALSE	FALSE	FALSE	FALSE	FALSE	FALSE	FALSE	FALSE
207	TRUE	white privilege	B	NA	NA	college-loans first	college-loans	FALSE		FALSE	FALSE	other				FALSE	FALSE	FALSE	FALSE	FALSE	FALSE	FALSE	FALSE	FALSE	FALSE	FALSE	FALSE	FALSE	FALSE	FALSE	FALSE	FALSE	FALSE	FALSE
208	TRUE	white privilege	B	NA	NA	renaming-buildings first	college-loans	FALSE		FALSE	FALSE	other				FALSE	FALSE	FALSE	FALSE	FALSE	FALSE	FALSE	FALSE	FALSE	FALSE	FALSE	FALSE	FALSE	FALSE	FALSE	FALSE	FALSE	FALSE	FALSE
209	TRUE	white privilege	A	very unlikely	-2	NA	NA	FALSE	con	FALSE	TRUE	con	doesnt_matter	challenges_question	ad_hominem	FALSE	FALSE	TRUE	FALSE	FALSE	FALSE	FALSE	TRUE	FALSE	FALSE	FALSE	FALSE	FALSE	FALSE	TRUE	FALSE	FALSE	FALSE	TRUE
210	TRUE	white privilege	A	somewhat likely	1	NA	NA	FALSE	pro	TRUE	FALSE	pro	colleges_role	history_progress		FALSE	TRUE	FALSE	FALSE	FALSE	FALSE	FALSE	FALSE	FALSE	FALSE	FALSE	FALSE	TRUE	FALSE	FALSE	FALSE	FALSE	FALSE	FALSE
211	TRUE	racial inequality	A	very likely	2	NA	NA	FALSE	pro	TRUE	FALSE	pro	colleges_role			FALSE	TRUE	FALSE	FALSE	FALSE	FALSE	FALSE	FALSE	FALSE	FALSE	FALSE	FALSE	FALSE	FALSE	FALSE	FALSE	FALSE	FALSE	FALSE
212	TRUE	white privilege	A	somewhat unlikely	-1	NA	NA	FALSE	unclear	FALSE	FALSE	other	challenges_question	individuals_merits		FALSE	FALSE	TRUE	TRUE	FALSE	FALSE	FALSE	FALSE	FALSE	FALSE	FALSE	FALSE	FALSE	FALSE	FALSE	FALSE	FALSE	FALSE	TRUE
213	TRUE	racial inequality	B	NA	NA	renaming-buildings first	college-loans	FALSE		FALSE	FALSE	other				FALSE	FALSE	FALSE	FALSE	FALSE	FALSE	FALSE	FALSE	FALSE	FALSE	FALSE	FALSE	FALSE	FALSE	FALSE	FALSE	FALSE	FALSE	FALSE
214	TRUE	white privilege	A	very unlikely	-2	NA	NA	FALSE	unclear	FALSE	FALSE	other	other			FALSE	FALSE	FALSE	FALSE	FALSE	FALSE	TRUE	FALSE	FALSE	FALSE	FALSE	FALSE	FALSE	FALSE	FALSE	FALSE	FALSE	FALSE	TRUE
215	TRUE	racial inequality	A	somewhat unlikely	-1	NA	NA	FALSE	conditional	FALSE	FALSE	other	individuals_merits	same_ppl_different_standards		FALSE	FALSE	FALSE	TRUE	FALSE	FALSE	FALSE	FALSE	TRUE	FALSE	FALSE	FALSE	FALSE	FALSE	FALSE	FALSE	FALSE	FALSE	FALSE
216	TRUE	racial inequality	A	very unlikely	-2	NA	NA	FALSE	con	FALSE	TRUE	con	history_as_sacred			FALSE	FALSE	FALSE	FALSE	FALSE	TRUE	FALSE	FALSE	FALSE	FALSE	FALSE	FALSE	FALSE	FALSE	FALSE	FALSE	FALSE	FALSE	FALSE
217	FALSE	white privilege	A	very unlikely	-2	NA	NA	FALSE	pro	TRUE	FALSE	pro	history_is_past	doesnt_matter		FALSE	FALSE	FALSE	FALSE	FALSE	FALSE	FALSE	TRUE	FALSE	FALSE	FALSE	TRUE	FALSE	FALSE	FALSE	FALSE	FALSE	FALSE	FALSE
218	FALSE	white privilege	B	NA	NA	college-loans first	renaming-buildings	TRUE	pro	TRUE	FALSE	pro	harm			TRUE	FALSE	FALSE	FALSE	FALSE	FALSE	FALSE	FALSE	FALSE	FALSE	FALSE	FALSE	FALSE	FALSE	FALSE	FALSE	FALSE	FALSE	FALSE
219	TRUE	white privilege	A	very likely	2	NA	NA	FALSE	con	FALSE	TRUE	con	challenges_question	individuals_merits	same_ppl_different_standards	FALSE	FALSE	TRUE	TRUE	FALSE	FALSE	FALSE	FALSE	TRUE	FALSE	FALSE	FALSE	FALSE	FALSE	FALSE	FALSE	FALSE	FALSE	TRUE
220	FALSE	white privilege	A	very unlikely	-2	NA	NA	FALSE	con	FALSE	TRUE	con	other			FALSE	FALSE	FALSE	FALSE	FALSE	FALSE	TRUE	FALSE	FALSE	FALSE	FALSE	FALSE	FALSE	FALSE	FALSE	FALSE	FALSE	FALSE	TRUE
221	TRUE	racial inequality	A	neither	0	NA	NA	FALSE	unclear	FALSE	FALSE	other	other			FALSE	FALSE	FALSE	FALSE	FALSE	FALSE	TRUE	FALSE	FALSE	FALSE	FALSE	FALSE	FALSE	FALSE	FALSE	FALSE	FALSE	FALSE	TRUE
222	TRUE	white privilege	A	somewhat unlikely	-1	NA	NA	FALSE	con	FALSE	TRUE	con	individuals_merits			FALSE	FALSE	FALSE	TRUE	FALSE	FALSE	FALSE	FALSE	FALSE	FALSE	FALSE	FALSE	FALSE	FALSE	FALSE	FALSE	FALSE	FALSE	FALSE
223	TRUE	white privilege	B	NA	NA	renaming-buildings first	renaming-buildings	TRUE	con	FALSE	TRUE	con	challenges_question	ad_hominem	fairness	FALSE	FALSE	TRUE	FALSE	FALSE	FALSE	FALSE	FALSE	FALSE	FALSE	FALSE	FALSE	FALSE	FALSE	TRUE	FALSE	FALSE	TRUE	TRUE
224	TRUE	racial inequality	A	somewhat likely	1	NA	NA	FALSE	con	FALSE	TRUE	con	history_is_past			FALSE	FALSE	FALSE	FALSE	FALSE	FALSE	FALSE	FALSE	FALSE	FALSE	FALSE	TRUE	FALSE	FALSE	FALSE	FALSE	FALSE	FALSE	FALSE
225	FALSE	white privilege	A	somewhat likely	1	NA	NA	FALSE	pro	TRUE	FALSE	pro	individuals_merits	fairness		FALSE	FALSE	FALSE	TRUE	FALSE	FALSE	FALSE	FALSE	FALSE	FALSE	FALSE	FALSE	FALSE	FALSE	FALSE	FALSE	FALSE	TRUE	FALSE
226	TRUE	racial inequality	A	very likely	2	NA	NA	FALSE	pro	TRUE	FALSE	pro	history_progress			FALSE	FALSE	FALSE	FALSE	FALSE	FALSE	FALSE	FALSE	FALSE	FALSE	FALSE	FALSE	TRUE	FALSE	FALSE	FALSE	FALSE	FALSE	FALSE
227	FALSE	racial inequality	B	NA	NA	college-loans first	college-loans	FALSE		FALSE	FALSE	other				FALSE	FALSE	FALSE	FALSE	FALSE	FALSE	FALSE	FALSE	FALSE	FALSE	FALSE	FALSE	FALSE	FALSE	FALSE	FALSE	FALSE	FALSE	FALSE
228	FALSE	racial inequality	A	somewhat unlikely	-1	NA	NA	FALSE	pro	TRUE	FALSE	pro	history_progress			FALSE	FALSE	FALSE	FALSE	FALSE	FALSE	FALSE	FALSE	FALSE	FALSE	FALSE	FALSE	TRUE	FALSE	FALSE	FALSE	FALSE	FALSE	FALSE
229	TRUE	racial inequality	A	very unlikely	-2	NA	NA	FALSE	conditional	FALSE	FALSE	other	individuals_merits	unintended_consequences	doesnt_matter	FALSE	FALSE	FALSE	TRUE	FALSE	FALSE	FALSE	TRUE	FALSE	FALSE	FALSE	FALSE	FALSE	FALSE	FALSE	FALSE	TRUE	FALSE	FALSE
230	TRUE	white privilege	A	neither	0	NA	NA	FALSE	pro	TRUE	FALSE	pro	individuals_merits			FALSE	FALSE	FALSE	TRUE	FALSE	FALSE	FALSE	FALSE	FALSE	FALSE	FALSE	FALSE	FALSE	FALSE	FALSE	FALSE	FALSE	FALSE	FALSE
231	FALSE	racial inequality	A	somewhat unlikely	-1	NA	NA	FALSE	pro	TRUE	FALSE	pro	history_progress	individuals_merits		FALSE	FALSE	FALSE	TRUE	FALSE	FALSE	FALSE	FALSE	FALSE	FALSE	FALSE	FALSE	TRUE	FALSE	FALSE	FALSE	FALSE	FALSE	FALSE
232	FALSE	racial inequality	A	somewhat likely	1	NA	NA	FALSE	con	FALSE	TRUE	con	harm			TRUE	FALSE	FALSE	FALSE	FALSE	FALSE	FALSE	FALSE	FALSE	FALSE	FALSE	FALSE	FALSE	FALSE	FALSE	FALSE	FALSE	FALSE	FALSE
233	TRUE	white privilege	B	NA	NA	renaming-buildings first	college-loans	FALSE		FALSE	FALSE	other				FALSE	FALSE	FALSE	FALSE	FALSE	FALSE	FALSE	FALSE	FALSE	FALSE	FALSE	FALSE	FALSE	FALSE	FALSE	FALSE	FALSE	FALSE	FALSE
234	FALSE	racial inequality	A	somewhat likely	1	NA	NA	FALSE	pro	TRUE	FALSE	pro	history_progress			FALSE	FALSE	FALSE	FALSE	FALSE	FALSE	FALSE	FALSE	FALSE	FALSE	FALSE	FALSE	TRUE	FALSE	FALSE	FALSE	FALSE	FALSE	FALSE
235	TRUE	white privilege	B	NA	NA	renaming-buildings first	renaming-buildings	TRUE	pro	TRUE	FALSE	pro	colleges_role	harm		TRUE	TRUE	FALSE	FALSE	FALSE	FALSE	FALSE	FALSE	FALSE	FALSE	FALSE	FALSE	FALSE	FALSE	FALSE	FALSE	FALSE	FALSE	FALSE
236	TRUE	white privilege	A	neither	0	NA	NA	FALSE	unclear	FALSE	FALSE	other	harm			TRUE	FALSE	FALSE	FALSE	FALSE	FALSE	FALSE	FALSE	FALSE	FALSE	FALSE	FALSE	FALSE	FALSE	FALSE	FALSE	FALSE	FALSE	FALSE
237	TRUE	white privilege	B	NA	NA	college-loans first	both	FALSE	pro	TRUE	FALSE	pro	other			FALSE	FALSE	FALSE	FALSE	FALSE	FALSE	TRUE	FALSE	FALSE	FALSE	FALSE	FALSE	FALSE	FALSE	FALSE	FALSE	FALSE	FALSE	TRUE
238	TRUE	white privilege	A	somewhat unlikely	-1	NA	NA	FALSE	con	FALSE	TRUE	con	individuals_merits			FALSE	FALSE	FALSE	TRUE	FALSE	FALSE	FALSE	FALSE	FALSE	FALSE	FALSE	FALSE	FALSE	FALSE	FALSE	FALSE	FALSE	FALSE	FALSE
239	FALSE	racial inequality	B	NA	NA	college-loans first	college-loans	FALSE		FALSE	FALSE	other				FALSE	FALSE	FALSE	FALSE	FALSE	FALSE	FALSE	FALSE	FALSE	FALSE	FALSE	FALSE	FALSE	FALSE	FALSE	FALSE	FALSE	FALSE	FALSE
240	TRUE	racial inequality	B	NA	NA	renaming-buildings first	renaming-buildings	TRUE	pro	TRUE	FALSE	pro	harm	individuals_merits		TRUE	FALSE	FALSE	TRUE	FALSE	FALSE	FALSE	FALSE	FALSE	FALSE	FALSE	FALSE	FALSE	FALSE	FALSE	FALSE	FALSE	FALSE	FALSE
241	TRUE	racial inequality	A	very likely	2	NA	NA	FALSE	pro	TRUE	FALSE	pro	history_progress			FALSE	FALSE	FALSE	FALSE	FALSE	FALSE	FALSE	FALSE	FALSE	FALSE	FALSE	FALSE	TRUE	FALSE	FALSE	FALSE	FALSE	FALSE	FALSE
242	TRUE	racial inequality	A	very likely	2	NA	NA	FALSE	pro	TRUE	FALSE	pro	individuals_merits			FALSE	FALSE	FALSE	TRUE	FALSE	FALSE	FALSE	FALSE	FALSE	FALSE	FALSE	FALSE	FALSE	FALSE	FALSE	FALSE	FALSE	FALSE	FALSE
243	TRUE	racial inequality	A	somewhat likely	1	NA	NA	FALSE	pro	TRUE	FALSE	pro	history_progress			FALSE	FALSE	FALSE	FALSE	FALSE	FALSE	FALSE	FALSE	FALSE	FALSE	FALSE	FALSE	TRUE	FALSE	FALSE	FALSE	FALSE	FALSE	FALSE
244	TRUE	white privilege	A	somewhat likely	1	NA	NA	FALSE	con	FALSE	TRUE	con	history_as_sacred			FALSE	FALSE	FALSE	FALSE	FALSE	TRUE	FALSE	FALSE	FALSE	FALSE	FALSE	FALSE	FALSE	FALSE	FALSE	FALSE	FALSE	FALSE	FALSE
245	TRUE	white privilege	B	NA	NA	college-loans first	college-loans	FALSE		FALSE	FALSE	other				FALSE	FALSE	FALSE	FALSE	FALSE	FALSE	FALSE	FALSE	FALSE	FALSE	FALSE	FALSE	FALSE	FALSE	FALSE	FALSE	FALSE	FALSE	FALSE
246	TRUE	white privilege	B	NA	NA	college-loans first	college-loans	FALSE		FALSE	FALSE	other				FALSE	FALSE	FALSE	FALSE	FALSE	FALSE	FALSE	FALSE	FALSE	FALSE	FALSE	FALSE	FALSE	FALSE	FALSE	FALSE	FALSE	FALSE	FALSE
247	TRUE	white privilege	B	NA	NA	renaming-buildings first	renaming-buildings	TRUE	pro	TRUE	FALSE	pro	individuals_merits	history_as_lesson	harm	TRUE	FALSE	FALSE	TRUE	FALSE	FALSE	FALSE	FALSE	FALSE	FALSE	FALSE	FALSE	FALSE	TRUE	FALSE	FALSE	FALSE	FALSE	FALSE
248	TRUE	racial inequality	A	neither	0	NA	NA	FALSE	pro	TRUE	FALSE	pro	unintended_consequences			FALSE	FALSE	FALSE	FALSE	FALSE	FALSE	FALSE	FALSE	FALSE	FALSE	FALSE	FALSE	FALSE	FALSE	FALSE	FALSE	TRUE	FALSE	FALSE
249	FALSE	racial inequality	B	NA	NA	college-loans first	college-loans	FALSE		FALSE	FALSE	other				FALSE	FALSE	FALSE	FALSE	FALSE	FALSE	FALSE	FALSE	FALSE	FALSE	FALSE	FALSE	FALSE	FALSE	FALSE	FALSE	FALSE	FALSE	FALSE
250	TRUE	racial inequality	A	neither	0	NA	NA	FALSE	pro	TRUE	FALSE	pro	individuals_merits			FALSE	FALSE	FALSE	TRUE	FALSE	FALSE	FALSE	FALSE	FALSE	FALSE	FALSE	FALSE	FALSE	FALSE	FALSE	FALSE	FALSE	FALSE	FALSE
251	FALSE	racial inequality	A	somewhat unlikely	-1	NA	NA	FALSE	con	FALSE	TRUE	con	doesnt_matter	history_as_lesson		FALSE	FALSE	FALSE	FALSE	FALSE	FALSE	FALSE	TRUE	FALSE	FALSE	FALSE	FALSE	FALSE	TRUE	FALSE	FALSE	FALSE	FALSE	FALSE
252	TRUE	white privilege	A	somewhat unlikely	-1	NA	NA	FALSE	con	FALSE	TRUE	con	individuals_merits	other		FALSE	FALSE	FALSE	TRUE	FALSE	FALSE	TRUE	FALSE	FALSE	FALSE	FALSE	FALSE	FALSE	FALSE	FALSE	FALSE	FALSE	FALSE	TRUE
253	TRUE	white privilege	A	very unlikely	-2	NA	NA	FALSE	con	FALSE	TRUE	con	individuals_merits	history_as_sacred		FALSE	FALSE	FALSE	TRUE	FALSE	TRUE	FALSE	FALSE	FALSE	FALSE	FALSE	FALSE	FALSE	FALSE	FALSE	FALSE	FALSE	FALSE	FALSE
254	FALSE	racial inequality	B	NA	NA	renaming-buildings first	renaming-buildings	TRUE	pro	TRUE	FALSE	pro	individuals_merits			FALSE	FALSE	FALSE	TRUE	FALSE	FALSE	FALSE	FALSE	FALSE	FALSE	FALSE	FALSE	FALSE	FALSE	FALSE	FALSE	FALSE	FALSE	FALSE
255	TRUE	racial inequality	A	somewhat likely	1	NA	NA	FALSE	pro	TRUE	FALSE	pro	history_progress			FALSE	FALSE	FALSE	FALSE	FALSE	FALSE	FALSE	FALSE	FALSE	FALSE	FALSE	FALSE	TRUE	FALSE	FALSE	FALSE	FALSE	FALSE	FALSE
256	TRUE	white privilege	A	somewhat unlikely	-1	NA	NA	FALSE	pro	TRUE	FALSE	pro	individuals_merits			FALSE	FALSE	FALSE	TRUE	FALSE	FALSE	FALSE	FALSE	FALSE	FALSE	FALSE	FALSE	FALSE	FALSE	FALSE	FALSE	FALSE	FALSE	FALSE
257	TRUE	white privilege	B	NA	NA	college-loans first	college-loans	FALSE		FALSE	FALSE	other				FALSE	FALSE	FALSE	FALSE	FALSE	FALSE	FALSE	FALSE	FALSE	FALSE	FALSE	FALSE	FALSE	FALSE	FALSE	FALSE	FALSE	FALSE	FALSE
258	FALSE	racial inequality	B	NA	NA	renaming-buildings first	college-loans	FALSE		FALSE	FALSE	other				FALSE	FALSE	FALSE	FALSE	FALSE	FALSE	FALSE	FALSE	FALSE	FALSE	FALSE	FALSE	FALSE	FALSE	FALSE	FALSE	FALSE	FALSE	FALSE
259	TRUE	racial inequality	A	very likely	2	NA	NA	FALSE	pro	TRUE	FALSE	pro	harm	individuals_merits		TRUE	FALSE	FALSE	TRUE	FALSE	FALSE	FALSE	FALSE	FALSE	FALSE	FALSE	FALSE	FALSE	FALSE	FALSE	FALSE	FALSE	FALSE	FALSE
260	TRUE	racial inequality	B	NA	NA	college-loans first	renaming-buildings	TRUE	con	FALSE	TRUE	con	history_as_sacred	history_as_lesson	action	FALSE	FALSE	FALSE	FALSE	FALSE	TRUE	FALSE	FALSE	FALSE	FALSE	FALSE	FALSE	FALSE	TRUE	FALSE	TRUE	FALSE	FALSE	FALSE
261	FALSE	white privilege	A	very likely	2	NA	NA	FALSE	pro	TRUE	FALSE	pro	individuals_merits			FALSE	FALSE	FALSE	TRUE	FALSE	FALSE	FALSE	FALSE	FALSE	FALSE	FALSE	FALSE	FALSE	FALSE	FALSE	FALSE	FALSE	FALSE	FALSE
262	FALSE	racial inequality	B	NA	NA	college-loans first	college-loans	FALSE		FALSE	FALSE	other				FALSE	FALSE	FALSE	FALSE	FALSE	FALSE	FALSE	FALSE	FALSE	FALSE	FALSE	FALSE	FALSE	FALSE	FALSE	FALSE	FALSE	FALSE	FALSE
263	TRUE	racial inequality	B	NA	NA	college-loans first	college-loans	FALSE		FALSE	FALSE	other				FALSE	FALSE	FALSE	FALSE	FALSE	FALSE	FALSE	FALSE	FALSE	FALSE	FALSE	FALSE	FALSE	FALSE	FALSE	FALSE	FALSE	FALSE	FALSE
264	TRUE	racial inequality	B	NA	NA	college-loans first	college-loans	FALSE		FALSE	FALSE	other				FALSE	FALSE	FALSE	FALSE	FALSE	FALSE	FALSE	FALSE	FALSE	FALSE	FALSE	FALSE	FALSE	FALSE	FALSE	FALSE	FALSE	FALSE	FALSE
265	TRUE	racial inequality	B	NA	NA	college-loans first	renaming-buildings	TRUE	unclear	FALSE	FALSE	other	colleges_role			FALSE	TRUE	FALSE	FALSE	FALSE	FALSE	FALSE	FALSE	FALSE	FALSE	FALSE	FALSE	FALSE	FALSE	FALSE	FALSE	FALSE	FALSE	FALSE
266	TRUE	white privilege	A	very unlikely	-2	NA	NA	FALSE	con	FALSE	TRUE	con	other			FALSE	FALSE	FALSE	FALSE	FALSE	FALSE	TRUE	FALSE	FALSE	FALSE	FALSE	FALSE	FALSE	FALSE	FALSE	FALSE	FALSE	FALSE	TRUE
267	FALSE	white privilege	A	very likely	2	NA	NA	FALSE	pro	TRUE	FALSE	pro	history_progress	individuals_merits		FALSE	FALSE	FALSE	TRUE	FALSE	FALSE	FALSE	FALSE	FALSE	FALSE	FALSE	FALSE	TRUE	FALSE	FALSE	FALSE	FALSE	FALSE	FALSE
268	TRUE	racial inequality	A	very likely	2	NA	NA	FALSE	pro	TRUE	FALSE	pro	other			FALSE	FALSE	FALSE	FALSE	FALSE	FALSE	TRUE	FALSE	FALSE	FALSE	FALSE	FALSE	FALSE	FALSE	FALSE	FALSE	FALSE	FALSE	TRUE
269	TRUE	racial inequality	A	somewhat unlikely	-1	NA	NA	FALSE	pro	TRUE	FALSE	pro	colleges_role			FALSE	TRUE	FALSE	FALSE	FALSE	FALSE	FALSE	FALSE	FALSE	FALSE	FALSE	FALSE	FALSE	FALSE	FALSE	FALSE	FALSE	FALSE	FALSE
270	TRUE	white privilege	A	very unlikely	-2	NA	NA	FALSE	pro	TRUE	FALSE	pro	individuals_merits			FALSE	FALSE	FALSE	TRUE	FALSE	FALSE	FALSE	FALSE	FALSE	FALSE	FALSE	FALSE	FALSE	FALSE	FALSE	FALSE	FALSE	FALSE	FALSE
271	TRUE	white privilege	B	NA	NA	renaming-buildings first	college-loans	FALSE		FALSE	FALSE	other				FALSE	FALSE	FALSE	FALSE	FALSE	FALSE	FALSE	FALSE	FALSE	FALSE	FALSE	FALSE	FALSE	FALSE	FALSE	FALSE	FALSE	FALSE	FALSE
272	TRUE	white privilege	A	neither	0	NA	NA	FALSE	con	FALSE	TRUE	con	action	doesnt_matter		FALSE	FALSE	FALSE	FALSE	FALSE	FALSE	FALSE	TRUE	FALSE	FALSE	FALSE	FALSE	FALSE	FALSE	FALSE	TRUE	FALSE	FALSE	FALSE
273	TRUE	racial inequality	A	somewhat likely	1	NA	NA	FALSE	pro	TRUE	FALSE	pro	individuals_merits	colleges_role	harm	TRUE	TRUE	FALSE	TRUE	FALSE	FALSE	FALSE	FALSE	FALSE	FALSE	FALSE	FALSE	FALSE	FALSE	FALSE	FALSE	FALSE	FALSE	FALSE
274	TRUE	racial inequality	A	somewhat unlikely	-1	NA	NA	FALSE	pro	TRUE	FALSE	pro	individuals_merits	history_progress		FALSE	FALSE	FALSE	TRUE	FALSE	FALSE	FALSE	FALSE	FALSE	FALSE	FALSE	FALSE	TRUE	FALSE	FALSE	FALSE	FALSE	FALSE	FALSE
275	TRUE	white privilege	B	NA	NA	college-loans first	college-loans	FALSE		FALSE	FALSE	other				FALSE	FALSE	FALSE	FALSE	FALSE	FALSE	FALSE	FALSE	FALSE	FALSE	FALSE	FALSE	FALSE	FALSE	FALSE	FALSE	FALSE	FALSE	FALSE
276	TRUE	white privilege	B	NA	NA	college-loans first	college-loans	FALSE		FALSE	FALSE	other				FALSE	FALSE	FALSE	FALSE	FALSE	FALSE	FALSE	FALSE	FALSE	FALSE	FALSE	FALSE	FALSE	FALSE	FALSE	FALSE	FALSE	FALSE	FALSE
277	FALSE	white privilege	B	NA	NA	college-loans first	college-loans	FALSE		FALSE	FALSE	other				FALSE	FALSE	FALSE	FALSE	FALSE	FALSE	FALSE	FALSE	FALSE	FALSE	FALSE	FALSE	FALSE	FALSE	FALSE	FALSE	FALSE	FALSE	FALSE
278	TRUE	racial inequality	A	very likely	2	NA	NA	FALSE	pro	TRUE	FALSE	pro	history_progress	individuals_merits		FALSE	FALSE	FALSE	TRUE	FALSE	FALSE	FALSE	FALSE	FALSE	FALSE	FALSE	FALSE	TRUE	FALSE	FALSE	FALSE	FALSE	FALSE	FALSE
279	TRUE	white privilege	B	NA	NA	renaming-buildings first	college-loans	FALSE		FALSE	FALSE	other				FALSE	FALSE	FALSE	FALSE	FALSE	FALSE	FALSE	FALSE	FALSE	FALSE	FALSE	FALSE	FALSE	FALSE	FALSE	FALSE	FALSE	FALSE	FALSE
280	TRUE	racial inequality	B	NA	NA	college-loans first	college-loans	FALSE		FALSE	FALSE	other				FALSE	FALSE	FALSE	FALSE	FALSE	FALSE	FALSE	FALSE	FALSE	FALSE	FALSE	FALSE	FALSE	FALSE	FALSE	FALSE	FALSE	FALSE	FALSE
281	TRUE	white privilege	B	NA	NA	renaming-buildings first	both	FALSE	con	FALSE	TRUE	con	other			FALSE	FALSE	FALSE	FALSE	FALSE	FALSE	TRUE	FALSE	FALSE	FALSE	FALSE	FALSE	FALSE	FALSE	FALSE	FALSE	FALSE	FALSE	TRUE
282	TRUE	white privilege	B	NA	NA	renaming-buildings first	college-loans	FALSE		FALSE	FALSE	other				FALSE	FALSE	FALSE	FALSE	FALSE	FALSE	FALSE	FALSE	FALSE	FALSE	FALSE	FALSE	FALSE	FALSE	FALSE	FALSE	FALSE	FALSE	FALSE
283	TRUE	racial inequality	B	NA	NA	renaming-buildings first	both	FALSE	con	FALSE	TRUE	con	history_as_sacred			FALSE	FALSE	FALSE	FALSE	FALSE	TRUE	FALSE	FALSE	FALSE	FALSE	FALSE	FALSE	FALSE	FALSE	FALSE	FALSE	FALSE	FALSE	FALSE
284	TRUE	racial inequality	B	NA	NA	renaming-buildings first	both	FALSE	con	FALSE	TRUE	con	same_ppl_different_standards	individuals_merits	history_as_sacred	FALSE	FALSE	FALSE	TRUE	FALSE	TRUE	FALSE	FALSE	TRUE	FALSE	FALSE	FALSE	FALSE	FALSE	FALSE	FALSE	FALSE	FALSE	FALSE
285	TRUE	white privilege	B	NA	NA	college-loans first	both	FALSE	con	FALSE	TRUE	con	history_as_sacred			FALSE	FALSE	FALSE	FALSE	FALSE	TRUE	FALSE	FALSE	FALSE	FALSE	FALSE	FALSE	FALSE	FALSE	FALSE	FALSE	FALSE	FALSE	FALSE
286	TRUE	white privilege	B	NA	NA	college-loans first	college-loans	FALSE		FALSE	FALSE	other				FALSE	FALSE	FALSE	FALSE	FALSE	FALSE	FALSE	FALSE	FALSE	FALSE	FALSE	FALSE	FALSE	FALSE	FALSE	FALSE	FALSE	FALSE	FALSE
287	TRUE	white privilege	B	NA	NA	renaming-buildings first	renaming-buildings	TRUE	con	FALSE	TRUE	con	ad_hominem			FALSE	FALSE	FALSE	FALSE	FALSE	FALSE	FALSE	FALSE	FALSE	FALSE	FALSE	FALSE	FALSE	FALSE	TRUE	FALSE	FALSE	FALSE	TRUE
288	FALSE	white privilege	A	somewhat likely	1	NA	NA	FALSE	pro	TRUE	FALSE	pro	individuals_merits			FALSE	FALSE	FALSE	TRUE	FALSE	FALSE	FALSE	FALSE	FALSE	FALSE	FALSE	FALSE	FALSE	FALSE	FALSE	FALSE	FALSE	FALSE	FALSE
289	TRUE	racial inequality	A	very unlikely	-2	NA	NA	FALSE	unclear	FALSE	FALSE	other	history_as_lesson			FALSE	FALSE	FALSE	FALSE	FALSE	FALSE	FALSE	FALSE	FALSE	FALSE	FALSE	FALSE	FALSE	TRUE	FALSE	FALSE	FALSE	FALSE	FALSE
290	TRUE	white privilege	B	NA	NA	renaming-buildings first	college-loans	FALSE		FALSE	FALSE	other				FALSE	FALSE	FALSE	FALSE	FALSE	FALSE	FALSE	FALSE	FALSE	FALSE	FALSE	FALSE	FALSE	FALSE	FALSE	FALSE	FALSE	FALSE	FALSE
291	TRUE	racial inequality	B	NA	NA	college-loans first	renaming-buildings	TRUE	pro	TRUE	FALSE	pro	individuals_merits	colleges_role	action	FALSE	TRUE	FALSE	TRUE	FALSE	FALSE	FALSE	FALSE	FALSE	FALSE	FALSE	FALSE	FALSE	FALSE	FALSE	TRUE	FALSE	FALSE	FALSE
292	TRUE	racial inequality	B	NA	NA	college-loans first	college-loans	FALSE		FALSE	FALSE	other				FALSE	FALSE	FALSE	FALSE	FALSE	FALSE	FALSE	FALSE	FALSE	FALSE	FALSE	FALSE	FALSE	FALSE	FALSE	FALSE	FALSE	FALSE	FALSE
293	TRUE	white privilege	A	neither	0	NA	NA	FALSE	unclear	FALSE	FALSE	other	individuals_merits			FALSE	FALSE	FALSE	TRUE	FALSE	FALSE	FALSE	FALSE	FALSE	FALSE	FALSE	FALSE	FALSE	FALSE	FALSE	FALSE	FALSE	FALSE	FALSE
294	FALSE	white privilege	A	very unlikely	-2	NA	NA	FALSE	pro	TRUE	FALSE	pro	individuals_merits			FALSE	FALSE	FALSE	TRUE	FALSE	FALSE	FALSE	FALSE	FALSE	FALSE	FALSE	FALSE	FALSE	FALSE	FALSE	FALSE	FALSE	FALSE	FALSE
295	TRUE	white privilege	B	NA	NA	renaming-buildings first	college-loans	FALSE		FALSE	FALSE	other				FALSE	FALSE	FALSE	FALSE	FALSE	FALSE	FALSE	FALSE	FALSE	FALSE	FALSE	FALSE	FALSE	FALSE	FALSE	FALSE	FALSE	FALSE	FALSE
296	FALSE	racial inequality	B	NA	NA	renaming-buildings first	college-loans	FALSE		FALSE	FALSE	other				FALSE	FALSE	FALSE	FALSE	FALSE	FALSE	FALSE	FALSE	FALSE	FALSE	FALSE	FALSE	FALSE	FALSE	FALSE	FALSE	FALSE	FALSE	FALSE
297	TRUE	racial inequality	B	NA	NA	renaming-buildings first	college-loans	FALSE		FALSE	FALSE	other				FALSE	FALSE	FALSE	FALSE	FALSE	FALSE	FALSE	FALSE	FALSE	FALSE	FALSE	FALSE	FALSE	FALSE	FALSE	FALSE	FALSE	FALSE	FALSE
298	TRUE	racial inequality	A	somewhat unlikely	-1	NA	NA	FALSE	con	FALSE	TRUE	con	fairness	same_ppl_different_standards		FALSE	FALSE	FALSE	FALSE	FALSE	FALSE	FALSE	FALSE	TRUE	FALSE	FALSE	FALSE	FALSE	FALSE	FALSE	FALSE	FALSE	TRUE	FALSE
299	TRUE	racial inequality	B	NA	NA	college-loans first	renaming-buildings	TRUE	pro	TRUE	FALSE	pro	individuals_merits			FALSE	FALSE	FALSE	TRUE	FALSE	FALSE	FALSE	FALSE	FALSE	FALSE	FALSE	FALSE	FALSE	FALSE	FALSE	FALSE	FALSE	FALSE	FALSE
300	TRUE	racial inequality	A	very likely	2	NA	NA	FALSE	pro	TRUE	FALSE	pro	individuals_merits			FALSE	FALSE	FALSE	TRUE	FALSE	FALSE	FALSE	FALSE	FALSE	FALSE	FALSE	FALSE	FALSE	FALSE	FALSE	FALSE	FALSE	FALSE	FALSE
301	TRUE	white privilege	B	NA	NA	college-loans first	college-loans	FALSE		FALSE	FALSE	other				FALSE	FALSE	FALSE	FALSE	FALSE	FALSE	FALSE	FALSE	FALSE	FALSE	FALSE	FALSE	FALSE	FALSE	FALSE	FALSE	FALSE	FALSE	FALSE
302	TRUE	white privilege	B	NA	NA	renaming-buildings first	college-loans	FALSE		FALSE	FALSE	other				FALSE	FALSE	FALSE	FALSE	FALSE	FALSE	FALSE	FALSE	FALSE	FALSE	FALSE	FALSE	FALSE	FALSE	FALSE	FALSE	FALSE	FALSE	FALSE
303	FALSE	white privilege	A	very likely	2	NA	NA	FALSE	unclear	FALSE	FALSE	other	challenges_question	ad_hominem		FALSE	FALSE	TRUE	FALSE	FALSE	FALSE	FALSE	FALSE	FALSE	FALSE	FALSE	FALSE	FALSE	FALSE	TRUE	FALSE	FALSE	FALSE	TRUE
304	TRUE	white privilege	A	neither	0	NA	NA	FALSE	con	FALSE	TRUE	con	harm	colleges_role	unintended_consequences	TRUE	TRUE	FALSE	FALSE	FALSE	FALSE	FALSE	FALSE	FALSE	FALSE	FALSE	FALSE	FALSE	FALSE	FALSE	FALSE	TRUE	FALSE	FALSE
305	TRUE	white privilege	A	very likely	2	NA	NA	FALSE	unclear	FALSE	FALSE	other	challenges_question			FALSE	FALSE	TRUE	FALSE	FALSE	FALSE	FALSE	FALSE	FALSE	FALSE	FALSE	FALSE	FALSE	FALSE	FALSE	FALSE	FALSE	FALSE	TRUE
306	TRUE	white privilege	A	somewhat likely	1	NA	NA	FALSE	conditional	FALSE	FALSE	other	history_as_sacred			FALSE	FALSE	FALSE	FALSE	FALSE	TRUE	FALSE	FALSE	FALSE	FALSE	FALSE	FALSE	FALSE	FALSE	FALSE	FALSE	FALSE	FALSE	FALSE
307	FALSE	white privilege	B	NA	NA	college-loans first	renaming-buildings	TRUE	con	FALSE	TRUE	con	doesnt_matter	ad_hominem		FALSE	FALSE	FALSE	FALSE	FALSE	FALSE	FALSE	TRUE	FALSE	FALSE	FALSE	FALSE	FALSE	FALSE	TRUE	FALSE	FALSE	FALSE	TRUE
308	TRUE	white privilege	B	NA	NA	college-loans first	renaming-buildings	TRUE	neutral	FALSE	FALSE	other	doesnt_matter	ad_hominem	authority	FALSE	FALSE	FALSE	FALSE	TRUE	FALSE	FALSE	TRUE	FALSE	FALSE	FALSE	FALSE	FALSE	FALSE	TRUE	FALSE	FALSE	FALSE	TRUE
309	TRUE	white privilege	A	somewhat likely	1	NA	NA	FALSE	neutral	FALSE	FALSE	other	authority	colleges_role		FALSE	TRUE	FALSE	FALSE	TRUE	FALSE	FALSE	FALSE	FALSE	FALSE	FALSE	FALSE	FALSE	FALSE	FALSE	FALSE	FALSE	FALSE	FALSE
310	NA	racial inequality	A	very likely	2	NA	NA	FALSE	pro	TRUE	FALSE	pro	history_progress	individuals_merits		FALSE	FALSE	FALSE	TRUE	FALSE	FALSE	FALSE	FALSE	FALSE	FALSE	FALSE	FALSE	TRUE	FALSE	FALSE	FALSE	FALSE	FALSE	FALSE
311	TRUE	racial inequality	B	NA	NA	renaming-buildings first	college-loans	FALSE		FALSE	FALSE	other				FALSE	FALSE	FALSE	FALSE	FALSE	FALSE	FALSE	FALSE	FALSE	FALSE	FALSE	FALSE	FALSE	FALSE	FALSE	FALSE	FALSE	FALSE	FALSE
312	TRUE	racial inequality	B	NA	NA	college-loans first	college-loans	FALSE		FALSE	FALSE	other				FALSE	FALSE	FALSE	FALSE	FALSE	FALSE	FALSE	FALSE	FALSE	FALSE	FALSE	FALSE	FALSE	FALSE	FALSE	FALSE	FALSE	FALSE	FALSE
313	FALSE	white privilege	B	NA	NA	college-loans first	college-loans	FALSE		FALSE	FALSE	other				FALSE	FALSE	FALSE	FALSE	FALSE	FALSE	FALSE	FALSE	FALSE	FALSE	FALSE	FALSE	FALSE	FALSE	FALSE	FALSE	FALSE	FALSE	FALSE
314	FALSE	racial inequality	A	neither	0	NA	NA	FALSE	con	FALSE	TRUE	con	other			FALSE	FALSE	FALSE	FALSE	FALSE	FALSE	TRUE	FALSE	FALSE	FALSE	FALSE	FALSE	FALSE	FALSE	FALSE	FALSE	FALSE	FALSE	TRUE
315	TRUE	white privilege	A	very likely	2	NA	NA	FALSE	pro	TRUE	FALSE	pro	colleges_role	harm		TRUE	TRUE	FALSE	FALSE	FALSE	FALSE	FALSE	FALSE	FALSE	FALSE	FALSE	FALSE	FALSE	FALSE	FALSE	FALSE	FALSE	FALSE	FALSE
316	TRUE	racial inequality	B	NA	NA	renaming-buildings first	renaming-buildings	TRUE	pro	TRUE	FALSE	pro	individuals_merits			FALSE	FALSE	FALSE	TRUE	FALSE	FALSE	FALSE	FALSE	FALSE	FALSE	FALSE	FALSE	FALSE	FALSE	FALSE	FALSE	FALSE	FALSE	FALSE
317	TRUE	racial inequality	A	very likely	2	NA	NA	FALSE	pro	TRUE	FALSE	pro	history_progress			FALSE	FALSE	FALSE	FALSE	FALSE	FALSE	FALSE	FALSE	FALSE	FALSE	FALSE	FALSE	TRUE	FALSE	FALSE	FALSE	FALSE	FALSE	FALSE
318	TRUE	white privilege	B	NA	NA	renaming-buildings first	college-loans	FALSE		FALSE	FALSE	other				FALSE	FALSE	FALSE	FALSE	FALSE	FALSE	FALSE	FALSE	FALSE	FALSE	FALSE	FALSE	FALSE	FALSE	FALSE	FALSE	FALSE	FALSE	FALSE
319	TRUE	white privilege	A	somewhat likely	1	NA	NA	FALSE	conditional	FALSE	FALSE	other	individuals_merits			FALSE	FALSE	FALSE	TRUE	FALSE	FALSE	FALSE	FALSE	FALSE	FALSE	FALSE	FALSE	FALSE	FALSE	FALSE	FALSE	FALSE	FALSE	FALSE
320	TRUE	racial inequality	B	NA	NA	renaming-buildings first	college-loans	FALSE		FALSE	FALSE	other				FALSE	FALSE	FALSE	FALSE	FALSE	FALSE	FALSE	FALSE	FALSE	FALSE	FALSE	FALSE	FALSE	FALSE	FALSE	FALSE	FALSE	FALSE	FALSE
321	FALSE	white privilege	A	somewhat likely	1	NA	NA	FALSE	conditional	FALSE	FALSE	other	harm	history_as_lesson		TRUE	FALSE	FALSE	FALSE	FALSE	FALSE	FALSE	FALSE	FALSE	FALSE	FALSE	FALSE	FALSE	TRUE	FALSE	FALSE	FALSE	FALSE	FALSE
322	TRUE	racial inequality	B	NA	NA	college-loans first	renaming-buildings	TRUE	pro	TRUE	FALSE	pro	other			FALSE	FALSE	FALSE	FALSE	FALSE	FALSE	TRUE	FALSE	FALSE	FALSE	FALSE	FALSE	FALSE	FALSE	FALSE	FALSE	FALSE	FALSE	TRUE
323	TRUE	white privilege	A	very unlikely	-2	NA	NA	FALSE	con	FALSE	TRUE	con	other			FALSE	FALSE	FALSE	FALSE	FALSE	FALSE	TRUE	FALSE	FALSE	FALSE	FALSE	FALSE	FALSE	FALSE	FALSE	FALSE	FALSE	FALSE	TRUE
324	TRUE	racial inequality	A	very likely	2	NA	NA	FALSE	conditional	FALSE	FALSE	other	individuals_merits	authority		FALSE	FALSE	FALSE	TRUE	TRUE	FALSE	FALSE	FALSE	FALSE	FALSE	FALSE	FALSE	FALSE	FALSE	FALSE	FALSE	FALSE	FALSE	FALSE
325	TRUE	white privilege	B	NA	NA	college-loans first	renaming-buildings	TRUE	pro	TRUE	FALSE	pro	harm			TRUE	FALSE	FALSE	FALSE	FALSE	FALSE	FALSE	FALSE	FALSE	FALSE	FALSE	FALSE	FALSE	FALSE	FALSE	FALSE	FALSE	FALSE	FALSE
326	TRUE	white privilege	B	NA	NA	college-loans first	college-loans	FALSE		FALSE	FALSE	other				FALSE	FALSE	FALSE	FALSE	FALSE	FALSE	FALSE	FALSE	FALSE	FALSE	FALSE	FALSE	FALSE	FALSE	FALSE	FALSE	FALSE	FALSE	FALSE
327	TRUE	white privilege	B	NA	NA	college-loans first	renaming-buildings	TRUE	pro	TRUE	FALSE	pro	individuals_merits	history_as_sacred	same_ppl_different_standards	FALSE	FALSE	FALSE	TRUE	FALSE	TRUE	FALSE	FALSE	TRUE	FALSE	FALSE	FALSE	FALSE	FALSE	FALSE	FALSE	FALSE	FALSE	FALSE
328	TRUE	white privilege	A	somewhat unlikely	-1	NA	NA	FALSE	unclear	FALSE	FALSE	other	action			FALSE	FALSE	FALSE	FALSE	FALSE	FALSE	FALSE	FALSE	FALSE	FALSE	FALSE	FALSE	FALSE	FALSE	FALSE	TRUE	FALSE	FALSE	FALSE
329	TRUE	white privilege	B	NA	NA	renaming-buildings first	college-loans	FALSE		FALSE	FALSE	other				FALSE	FALSE	FALSE	FALSE	FALSE	FALSE	FALSE	FALSE	FALSE	FALSE	FALSE	FALSE	FALSE	FALSE	FALSE	FALSE	FALSE	FALSE	FALSE
330	FALSE	racial inequality	A	very unlikely	-2	NA	NA	FALSE	neutral	FALSE	FALSE	other	authority			FALSE	FALSE	FALSE	FALSE	TRUE	FALSE	FALSE	FALSE	FALSE	FALSE	FALSE	FALSE	FALSE	FALSE	FALSE	FALSE	FALSE	FALSE	FALSE
331	TRUE	racial inequality	A	somewhat likely	1	NA	NA	FALSE	pro	TRUE	FALSE	pro	harm			TRUE	FALSE	FALSE	FALSE	FALSE	FALSE	FALSE	FALSE	FALSE	FALSE	FALSE	FALSE	FALSE	FALSE	FALSE	FALSE	FALSE	FALSE	FALSE
332	FALSE	racial inequality	A	very likely	2	NA	NA	FALSE	pro	TRUE	FALSE	pro	individuals_merits			FALSE	FALSE	FALSE	TRUE	FALSE	FALSE	FALSE	FALSE	FALSE	FALSE	FALSE	FALSE	FALSE	FALSE	FALSE	FALSE	FALSE	FALSE	FALSE
333	TRUE	white privilege	B	NA	NA	college-loans first	college-loans	FALSE		FALSE	FALSE	other				FALSE	FALSE	FALSE	FALSE	FALSE	FALSE	FALSE	FALSE	FALSE	FALSE	FALSE	FALSE	FALSE	FALSE	FALSE	FALSE	FALSE	FALSE	FALSE
334	TRUE	white privilege	B	NA	NA	college-loans first	renaming-buildings	TRUE	pro	TRUE	FALSE	pro	colleges_role			FALSE	TRUE	FALSE	FALSE	FALSE	FALSE	FALSE	FALSE	FALSE	FALSE	FALSE	FALSE	FALSE	FALSE	FALSE	FALSE	FALSE	FALSE	FALSE
335	FALSE	white privilege	B	NA	NA	renaming-buildings first	college-loans	FALSE		FALSE	FALSE	other				FALSE	FALSE	FALSE	FALSE	FALSE	FALSE	FALSE	FALSE	FALSE	FALSE	FALSE	FALSE	FALSE	FALSE	FALSE	FALSE	FALSE	FALSE	FALSE
336	FALSE	white privilege	A	very likely	2	NA	NA	FALSE	pro	TRUE	FALSE	pro	action			FALSE	FALSE	FALSE	FALSE	FALSE	FALSE	FALSE	FALSE	FALSE	FALSE	FALSE	FALSE	FALSE	FALSE	FALSE	TRUE	FALSE	FALSE	FALSE
337	TRUE	racial inequality	B	NA	NA	college-loans first	college-loans	FALSE		FALSE	FALSE	other				FALSE	FALSE	FALSE	FALSE	FALSE	FALSE	FALSE	FALSE	FALSE	FALSE	FALSE	FALSE	FALSE	FALSE	FALSE	FALSE	FALSE	FALSE	FALSE
338	TRUE	white privilege	B	NA	NA	renaming-buildings first	college-loans	FALSE		FALSE	FALSE	other				FALSE	FALSE	FALSE	FALSE	FALSE	FALSE	FALSE	FALSE	FALSE	FALSE	FALSE	FALSE	FALSE	FALSE	FALSE	FALSE	FALSE	FALSE	FALSE
339	TRUE	white privilege	A	neither	0	NA	NA	FALSE	pro	TRUE	FALSE	pro	other			FALSE	FALSE	FALSE	FALSE	FALSE	FALSE	TRUE	FALSE	FALSE	FALSE	FALSE	FALSE	FALSE	FALSE	FALSE	FALSE	FALSE	FALSE	TRUE
340	TRUE	racial inequality	A	very likely	2	NA	NA	FALSE	con	FALSE	TRUE	con	ad_hominem	history_as_lesson		FALSE	FALSE	FALSE	FALSE	FALSE	FALSE	FALSE	FALSE	FALSE	FALSE	FALSE	FALSE	FALSE	TRUE	TRUE	FALSE	FALSE	FALSE	TRUE
341	TRUE	racial inequality	A	somewhat likely	1	NA	NA	FALSE	pro	TRUE	FALSE	pro	fairness			FALSE	FALSE	FALSE	FALSE	FALSE	FALSE	FALSE	FALSE	FALSE	FALSE	FALSE	FALSE	FALSE	FALSE	FALSE	FALSE	FALSE	TRUE	FALSE
342	TRUE	racial inequality	A	somewhat likely	1	NA	NA	FALSE	conditional	FALSE	FALSE	other	same_ppl_different_standards	individuals_merits		FALSE	FALSE	FALSE	TRUE	FALSE	FALSE	FALSE	FALSE	TRUE	FALSE	FALSE	FALSE	FALSE	FALSE	FALSE	FALSE	FALSE	FALSE	FALSE
343	FALSE	racial inequality	A	somewhat likely	1	NA	NA	FALSE	pro	TRUE	FALSE	pro	colleges_role			FALSE	TRUE	FALSE	FALSE	FALSE	FALSE	FALSE	FALSE	FALSE	FALSE	FALSE	FALSE	FALSE	FALSE	FALSE	FALSE	FALSE	FALSE	FALSE
344	TRUE	racial inequality	B	NA	NA	college-loans first	college-loans	FALSE		FALSE	FALSE	other				FALSE	FALSE	FALSE	FALSE	FALSE	FALSE	FALSE	FALSE	FALSE	FALSE	FALSE	FALSE	FALSE	FALSE	FALSE	FALSE	FALSE	FALSE	FALSE
345	TRUE	white privilege	A	very unlikely	-2	NA	NA	FALSE	con	FALSE	TRUE	con	history_is_past	other		FALSE	FALSE	FALSE	FALSE	FALSE	FALSE	TRUE	FALSE	FALSE	FALSE	FALSE	TRUE	FALSE	FALSE	FALSE	FALSE	FALSE	FALSE	TRUE
346	TRUE	racial inequality	B	NA	NA	college-loans first	renaming-buildings	TRUE	pro	TRUE	FALSE	pro	cost	colleges_role		FALSE	TRUE	FALSE	FALSE	FALSE	FALSE	FALSE	FALSE	FALSE	TRUE	FALSE	FALSE	FALSE	FALSE	FALSE	FALSE	FALSE	FALSE	FALSE
347	TRUE	white privilege	B	NA	NA	renaming-buildings first	renaming-buildings	TRUE	pro	TRUE	FALSE	pro	history_progress	individuals_merits	harm	TRUE	FALSE	FALSE	TRUE	FALSE	FALSE	FALSE	FALSE	FALSE	FALSE	FALSE	FALSE	TRUE	FALSE	FALSE	FALSE	FALSE	FALSE	FALSE
348	TRUE	racial inequality	A	very unlikely	-2	NA	NA	FALSE	pro	TRUE	FALSE	pro	colleges_role	authority		FALSE	TRUE	FALSE	FALSE	TRUE	FALSE	FALSE	FALSE	FALSE	FALSE	FALSE	FALSE	FALSE	FALSE	FALSE	FALSE	FALSE	FALSE	FALSE
349	TRUE	white privilege	B	NA	NA	renaming-buildings first	renaming-buildings	TRUE	con	FALSE	TRUE	con	other			FALSE	FALSE	FALSE	FALSE	FALSE	FALSE	TRUE	FALSE	FALSE	FALSE	FALSE	FALSE	FALSE	FALSE	FALSE	FALSE	FALSE	FALSE	TRUE
350	TRUE	racial inequality	A	very likely	2	NA	NA	FALSE	con	FALSE	TRUE	con	other			FALSE	FALSE	FALSE	FALSE	FALSE	FALSE	TRUE	FALSE	FALSE	FALSE	FALSE	FALSE	FALSE	FALSE	FALSE	FALSE	FALSE	FALSE	TRUE
351	TRUE	racial inequality	B	NA	NA	renaming-buildings first	college-loans	FALSE		FALSE	FALSE	other				FALSE	FALSE	FALSE	FALSE	FALSE	FALSE	FALSE	FALSE	FALSE	FALSE	FALSE	FALSE	FALSE	FALSE	FALSE	FALSE	FALSE	FALSE	FALSE
352	TRUE	racial inequality	A	very unlikely	-2	NA	NA	FALSE	pro	TRUE	FALSE	pro	history_progress			FALSE	FALSE	FALSE	FALSE	FALSE	FALSE	FALSE	FALSE	FALSE	FALSE	FALSE	FALSE	TRUE	FALSE	FALSE	FALSE	FALSE	FALSE	FALSE
353	TRUE	racial inequality	B	NA	NA	college-loans first	college-loans	FALSE		FALSE	FALSE	other				FALSE	FALSE	FALSE	FALSE	FALSE	FALSE	FALSE	FALSE	FALSE	FALSE	FALSE	FALSE	FALSE	FALSE	FALSE	FALSE	FALSE	FALSE	FALSE
354	TRUE	white privilege	B	NA	NA	college-loans first	renaming-buildings	TRUE	pro	TRUE	FALSE	pro	harm	individuals_merits		TRUE	FALSE	FALSE	TRUE	FALSE	FALSE	FALSE	FALSE	FALSE	FALSE	FALSE	FALSE	FALSE	FALSE	FALSE	FALSE	FALSE	FALSE	FALSE
355	TRUE	white privilege	A	somewhat likely	1	NA	NA	FALSE	con	FALSE	TRUE	con	individuals_merits			FALSE	FALSE	FALSE	TRUE	FALSE	FALSE	FALSE	FALSE	FALSE	FALSE	FALSE	FALSE	FALSE	FALSE	FALSE	FALSE	FALSE	FALSE	FALSE
356	TRUE	racial inequality	B	NA	NA	renaming-buildings first	college-loans	FALSE		FALSE	FALSE	other				FALSE	FALSE	FALSE	FALSE	FALSE	FALSE	FALSE	FALSE	FALSE	FALSE	FALSE	FALSE	FALSE	FALSE	FALSE	FALSE	FALSE	FALSE	FALSE
357	TRUE	racial inequality	B	NA	NA	college-loans first	college-loans	FALSE		FALSE	FALSE	other				FALSE	FALSE	FALSE	FALSE	FALSE	FALSE	FALSE	FALSE	FALSE	FALSE	FALSE	FALSE	FALSE	FALSE	FALSE	FALSE	FALSE	FALSE	FALSE
358	FALSE	racial inequality	A	very unlikely	-2	NA	NA	FALSE	pro	TRUE	FALSE	pro	action			FALSE	FALSE	FALSE	FALSE	FALSE	FALSE	FALSE	FALSE	FALSE	FALSE	FALSE	FALSE	FALSE	FALSE	FALSE	TRUE	FALSE	FALSE	FALSE
359	TRUE	white privilege	A	very unlikely	-2	NA	NA	FALSE	unclear	FALSE	FALSE	other	other			FALSE	FALSE	FALSE	FALSE	FALSE	FALSE	TRUE	FALSE	FALSE	FALSE	FALSE	FALSE	FALSE	FALSE	FALSE	FALSE	FALSE	FALSE	TRUE
360	TRUE	racial inequality	A	very unlikely	-2	NA	NA	FALSE	con	FALSE	TRUE	con	history_is_past			FALSE	FALSE	FALSE	FALSE	FALSE	FALSE	FALSE	FALSE	FALSE	FALSE	FALSE	TRUE	FALSE	FALSE	FALSE	FALSE	FALSE	FALSE	FALSE
361	TRUE	racial inequality	A	somewhat likely	1	NA	NA	FALSE	pro	TRUE	FALSE	pro	history_progress	individuals_merits		FALSE	FALSE	FALSE	TRUE	FALSE	FALSE	FALSE	FALSE	FALSE	FALSE	FALSE	FALSE	TRUE	FALSE	FALSE	FALSE	FALSE	FALSE	FALSE
362	TRUE	white privilege	B	NA	NA	renaming-buildings first	college-loans	FALSE		FALSE	FALSE	other				FALSE	FALSE	FALSE	FALSE	FALSE	FALSE	FALSE	FALSE	FALSE	FALSE	FALSE	FALSE	FALSE	FALSE	FALSE	FALSE	FALSE	FALSE	FALSE
363	TRUE	racial inequality	B	NA	NA	college-loans first	college-loans	FALSE		FALSE	FALSE	other				FALSE	FALSE	FALSE	FALSE	FALSE	FALSE	FALSE	FALSE	FALSE	FALSE	FALSE	FALSE	FALSE	FALSE	FALSE	FALSE	FALSE	FALSE	FALSE
364	TRUE	racial inequality	B	NA	NA	renaming-buildings first	renaming-buildings	TRUE	conditional	FALSE	FALSE	other	consistency	same_ppl_different_standards	individuals_merits	FALSE	FALSE	FALSE	TRUE	FALSE	FALSE	FALSE	FALSE	TRUE	FALSE	TRUE	FALSE	FALSE	FALSE	FALSE	FALSE	FALSE	FALSE	FALSE
365	TRUE	white privilege	A	somewhat likely	1	NA	NA	FALSE	unclear	FALSE	FALSE	other	challenges_question			FALSE	FALSE	TRUE	FALSE	FALSE	FALSE	FALSE	FALSE	FALSE	FALSE	FALSE	FALSE	FALSE	FALSE	FALSE	FALSE	FALSE	FALSE	TRUE
366	TRUE	racial inequality	B	NA	NA	college-loans first	college-loans	FALSE		FALSE	FALSE	other				FALSE	FALSE	FALSE	FALSE	FALSE	FALSE	FALSE	FALSE	FALSE	FALSE	FALSE	FALSE	FALSE	FALSE	FALSE	FALSE	FALSE	FALSE	FALSE
367	TRUE	white privilege	A	somewhat likely	1	NA	NA	FALSE	pro	TRUE	FALSE	pro	individuals_merits			FALSE	FALSE	FALSE	TRUE	FALSE	FALSE	FALSE	FALSE	FALSE	FALSE	FALSE	FALSE	FALSE	FALSE	FALSE	FALSE	FALSE	FALSE	FALSE
368	TRUE	white privilege	A	somewhat likely	1	NA	NA	FALSE	pro	TRUE	FALSE	pro	other			FALSE	FALSE	FALSE	FALSE	FALSE	FALSE	TRUE	FALSE	FALSE	FALSE	FALSE	FALSE	FALSE	FALSE	FALSE	FALSE	FALSE	FALSE	TRUE
369	TRUE	racial inequality	B	NA	NA	renaming-buildings first	renaming-buildings	TRUE	con	FALSE	TRUE	con	ad_hominem	other		FALSE	FALSE	FALSE	FALSE	FALSE	FALSE	TRUE	FALSE	FALSE	FALSE	FALSE	FALSE	FALSE	FALSE	TRUE	FALSE	FALSE	FALSE	TRUE
370	FALSE	racial inequality	B	NA	NA	college-loans first	college-loans	FALSE		FALSE	FALSE	other				FALSE	FALSE	FALSE	FALSE	FALSE	FALSE	FALSE	FALSE	FALSE	FALSE	FALSE	FALSE	FALSE	FALSE	FALSE	FALSE	FALSE	FALSE	FALSE
371	FALSE	racial inequality	A	very unlikely	-2	NA	NA	FALSE	unclear	FALSE	FALSE	other	ad_hominem			FALSE	FALSE	FALSE	FALSE	FALSE	FALSE	FALSE	FALSE	FALSE	FALSE	FALSE	FALSE	FALSE	FALSE	TRUE	FALSE	FALSE	FALSE	TRUE
372	TRUE	white privilege	B	NA	NA	college-loans first	renaming-buildings	TRUE	con	FALSE	TRUE	con	challenges_question	ad_hominem	history_as_sacred	FALSE	FALSE	TRUE	FALSE	FALSE	TRUE	FALSE	FALSE	FALSE	FALSE	FALSE	FALSE	FALSE	FALSE	TRUE	FALSE	FALSE	FALSE	TRUE
373	FALSE	racial inequality	A	very unlikely	-2	NA	NA	FALSE	pro	TRUE	FALSE	pro	unintended_consequences			FALSE	FALSE	FALSE	FALSE	FALSE	FALSE	FALSE	FALSE	FALSE	FALSE	FALSE	FALSE	FALSE	FALSE	FALSE	FALSE	TRUE	FALSE	FALSE
374	TRUE	racial inequality	B	NA	NA	college-loans first	college-loans	FALSE		FALSE	FALSE	other				FALSE	FALSE	FALSE	FALSE	FALSE	FALSE	FALSE	FALSE	FALSE	FALSE	FALSE	FALSE	FALSE	FALSE	FALSE	FALSE	FALSE	FALSE	FALSE
375	FALSE	white privilege	B	NA	NA	renaming-buildings first	renaming-buildings	TRUE	pro	TRUE	FALSE	pro	individuals_merits			FALSE	FALSE	FALSE	TRUE	FALSE	FALSE	FALSE	FALSE	FALSE	FALSE	FALSE	FALSE	FALSE	FALSE	FALSE	FALSE	FALSE	FALSE	FALSE
376	TRUE	racial inequality	B	NA	NA	college-loans first	renaming-buildings	TRUE	con	FALSE	TRUE	con	consistency	other		FALSE	FALSE	FALSE	FALSE	FALSE	FALSE	TRUE	FALSE	FALSE	FALSE	TRUE	FALSE	FALSE	FALSE	FALSE	FALSE	FALSE	FALSE	TRUE
377	TRUE	white privilege	B	NA	NA	renaming-buildings first	college-loans	FALSE		FALSE	FALSE	other				FALSE	FALSE	FALSE	FALSE	FALSE	FALSE	FALSE	FALSE	FALSE	FALSE	FALSE	FALSE	FALSE	FALSE	FALSE	FALSE	FALSE	FALSE	FALSE
378	TRUE	white privilege	A	very unlikely	-2	NA	NA	FALSE	con	FALSE	TRUE	con	same_ppl_different_standards			FALSE	FALSE	FALSE	FALSE	FALSE	FALSE	FALSE	FALSE	TRUE	FALSE	FALSE	FALSE	FALSE	FALSE	FALSE	FALSE	FALSE	FALSE	FALSE
379	TRUE	racial inequality	B	NA	NA	college-loans first	college-loans	FALSE		FALSE	FALSE	other				FALSE	FALSE	FALSE	FALSE	FALSE	FALSE	FALSE	FALSE	FALSE	FALSE	FALSE	FALSE	FALSE	FALSE	FALSE	FALSE	FALSE	FALSE	FALSE
380	TRUE	racial inequality	B	NA	NA	college-loans first	renaming-buildings	TRUE	pro	TRUE	FALSE	pro	history_progress			FALSE	FALSE	FALSE	FALSE	FALSE	FALSE	FALSE	FALSE	FALSE	FALSE	FALSE	FALSE	TRUE	FALSE	FALSE	FALSE	FALSE	FALSE	FALSE
381	FALSE	white privilege	A	very likely	2	NA	NA	FALSE	unclear	FALSE	FALSE	other	challenges_question			FALSE	FALSE	TRUE	FALSE	FALSE	FALSE	FALSE	FALSE	FALSE	FALSE	FALSE	FALSE	FALSE	FALSE	FALSE	FALSE	FALSE	FALSE	TRUE
382	TRUE	racial inequality	A	very unlikely	-2	NA	NA	FALSE	con	FALSE	TRUE	con	individuals_merits	same_ppl_different_standards		FALSE	FALSE	FALSE	TRUE	FALSE	FALSE	FALSE	FALSE	TRUE	FALSE	FALSE	FALSE	FALSE	FALSE	FALSE	FALSE	FALSE	FALSE	FALSE
383	FALSE	white privilege	A	very unlikely	-2	NA	NA	FALSE	pro	TRUE	FALSE	pro	other			FALSE	FALSE	FALSE	FALSE	FALSE	FALSE	TRUE	FALSE	FALSE	FALSE	FALSE	FALSE	FALSE	FALSE	FALSE	FALSE	FALSE	FALSE	TRUE
384	TRUE	white privilege	B	NA	NA	college-loans first	renaming-buildings	TRUE	con	FALSE	TRUE	con	history_as_sacred	challenges_question		FALSE	FALSE	TRUE	FALSE	FALSE	TRUE	FALSE	FALSE	FALSE	FALSE	FALSE	FALSE	FALSE	FALSE	FALSE	FALSE	FALSE	FALSE	TRUE
385	FALSE	white privilege	A	somewhat likely	1	NA	NA	FALSE	pro	TRUE	FALSE	pro	individuals_merits			FALSE	FALSE	FALSE	TRUE	FALSE	FALSE	FALSE	FALSE	FALSE	FALSE	FALSE	FALSE	FALSE	FALSE	FALSE	FALSE	FALSE	FALSE	FALSE
386	TRUE	white privilege	A	somewhat likely	1	NA	NA	FALSE	con	FALSE	TRUE	con	other			FALSE	FALSE	FALSE	FALSE	FALSE	FALSE	TRUE	FALSE	FALSE	FALSE	FALSE	FALSE	FALSE	FALSE	FALSE	FALSE	FALSE	FALSE	TRUE
387	TRUE	racial inequality	B	NA	NA	renaming-buildings first	renaming-buildings	TRUE	pro	TRUE	FALSE	pro	history_progress	individuals_merits		FALSE	FALSE	FALSE	TRUE	FALSE	FALSE	FALSE	FALSE	FALSE	FALSE	FALSE	FALSE	TRUE	FALSE	FALSE	FALSE	FALSE	FALSE	FALSE
388	FALSE	racial inequality	B	NA	NA	college-loans first	renaming-buildings	TRUE	pro	TRUE	FALSE	pro	history_progress	history_as_lesson		FALSE	FALSE	FALSE	FALSE	FALSE	FALSE	FALSE	FALSE	FALSE	FALSE	FALSE	FALSE	TRUE	TRUE	FALSE	FALSE	FALSE	FALSE	FALSE
389	FALSE	racial inequality	A	somewhat likely	1	NA	NA	FALSE	con	FALSE	TRUE	con	doesnt_matter	same_ppl_different_standards	ad_hominem	FALSE	FALSE	FALSE	FALSE	FALSE	FALSE	FALSE	TRUE	TRUE	FALSE	FALSE	FALSE	FALSE	FALSE	TRUE	FALSE	FALSE	FALSE	TRUE
390	TRUE	racial inequality	B	NA	NA	renaming-buildings first	renaming-buildings	TRUE	pro	TRUE	FALSE	pro	other			FALSE	FALSE	FALSE	FALSE	FALSE	FALSE	TRUE	FALSE	FALSE	FALSE	FALSE	FALSE	FALSE	FALSE	FALSE	FALSE	FALSE	FALSE	TRUE
391	FALSE	white privilege	A	very unlikely	-2	NA	NA	FALSE	conditional	FALSE	FALSE	other	same_ppl_different_standards	individuals_merits		FALSE	FALSE	FALSE	TRUE	FALSE	FALSE	FALSE	FALSE	TRUE	FALSE	FALSE	FALSE	FALSE	FALSE	FALSE	FALSE	FALSE	FALSE	FALSE
392	TRUE	racial inequality	A	very unlikely	-2	NA	NA	FALSE	con	FALSE	TRUE	con	ad_hominem	other		FALSE	FALSE	FALSE	FALSE	FALSE	FALSE	TRUE	FALSE	FALSE	FALSE	FALSE	FALSE	FALSE	FALSE	TRUE	FALSE	FALSE	FALSE	TRUE
393	TRUE	white privilege	B	NA	NA	college-loans first	college-loans	FALSE		FALSE	FALSE	other				FALSE	FALSE	FALSE	FALSE	FALSE	FALSE	FALSE	FALSE	FALSE	FALSE	FALSE	FALSE	FALSE	FALSE	FALSE	FALSE	FALSE	FALSE	FALSE
394	FALSE	white privilege	A	very unlikely	-2	NA	NA	FALSE	unclear	FALSE	FALSE	other	other			FALSE	FALSE	FALSE	FALSE	FALSE	FALSE	TRUE	FALSE	FALSE	FALSE	FALSE	FALSE	FALSE	FALSE	FALSE	FALSE	FALSE	FALSE	TRUE
395	TRUE	white privilege	B	NA	NA	college-loans first	college-loans	FALSE		FALSE	FALSE	other				FALSE	FALSE	FALSE	FALSE	FALSE	FALSE	FALSE	FALSE	FALSE	FALSE	FALSE	FALSE	FALSE	FALSE	FALSE	FALSE	FALSE	FALSE	FALSE
396	FALSE	white privilege	A	very likely	2	NA	NA	FALSE	pro	TRUE	FALSE	pro	harm	individuals_merits	colleges_role	TRUE	TRUE	FALSE	TRUE	FALSE	FALSE	FALSE	FALSE	FALSE	FALSE	FALSE	FALSE	FALSE	FALSE	FALSE	FALSE	FALSE	FALSE	FALSE
397	TRUE	racial inequality	A	somewhat unlikely	-1	NA	NA	FALSE	con	FALSE	TRUE	con	other			FALSE	FALSE	FALSE	FALSE	FALSE	FALSE	TRUE	FALSE	FALSE	FALSE	FALSE	FALSE	FALSE	FALSE	FALSE	FALSE	FALSE	FALSE	TRUE
398	TRUE	white privilege	A	very unlikely	-2	NA	NA	FALSE	unclear	FALSE	FALSE	other	other			FALSE	FALSE	FALSE	FALSE	FALSE	FALSE	TRUE	FALSE	FALSE	FALSE	FALSE	FALSE	FALSE	FALSE	FALSE	FALSE	FALSE	FALSE	TRUE
399	TRUE	racial inequality	A	very unlikely	-2	NA	NA	FALSE	con	FALSE	TRUE	con	history_as_sacred	history_progress		FALSE	FALSE	FALSE	FALSE	FALSE	TRUE	FALSE	FALSE	FALSE	FALSE	FALSE	FALSE	TRUE	FALSE	FALSE	FALSE	FALSE	FALSE	FALSE
400	TRUE	racial inequality	B	NA	NA	renaming-buildings first	renaming-buildings	TRUE	con	FALSE	TRUE	con	consistency			FALSE	FALSE	FALSE	FALSE	FALSE	FALSE	FALSE	FALSE	FALSE	FALSE	TRUE	FALSE	FALSE	FALSE	FALSE	FALSE	FALSE	FALSE	FALSE
401	TRUE	white privilege	A	neither	0	NA	NA	FALSE	conditional	FALSE	FALSE	other	individuals_merits	other		FALSE	FALSE	FALSE	TRUE	FALSE	FALSE	TRUE	FALSE	FALSE	FALSE	FALSE	FALSE	FALSE	FALSE	FALSE	FALSE	FALSE	FALSE	TRUE
402	FALSE	racial inequality	B	NA	NA	college-loans first	renaming-buildings	TRUE	con	FALSE	TRUE	con	history_as_sacred			FALSE	FALSE	FALSE	FALSE	FALSE	TRUE	FALSE	FALSE	FALSE	FALSE	FALSE	FALSE	FALSE	FALSE	FALSE	FALSE	FALSE	FALSE	FALSE
403	TRUE	racial inequality	B	NA	NA	renaming-buildings first	renaming-buildings	TRUE	pro	TRUE	FALSE	pro	individuals_merits			FALSE	FALSE	FALSE	TRUE	FALSE	FALSE	FALSE	FALSE	FALSE	FALSE	FALSE	FALSE	FALSE	FALSE	FALSE	FALSE	FALSE	FALSE	FALSE
404	TRUE	white privilege	B	NA	NA	renaming-buildings first	renaming-buildings	TRUE	pro	TRUE	FALSE	pro	history_is_past	harm	doesnt_matter	TRUE	FALSE	FALSE	FALSE	FALSE	FALSE	FALSE	TRUE	FALSE	FALSE	FALSE	TRUE	FALSE	FALSE	FALSE	FALSE	FALSE	FALSE	FALSE
405	TRUE	white privilege	A	very unlikely	-2	NA	NA	FALSE	con	FALSE	TRUE	con	ad_hominem	history_as_sacred		FALSE	FALSE	FALSE	FALSE	FALSE	TRUE	FALSE	FALSE	FALSE	FALSE	FALSE	FALSE	FALSE	FALSE	TRUE	FALSE	FALSE	FALSE	TRUE
406	TRUE	racial inequality	A	somewhat likely	1	NA	NA	FALSE	pro	TRUE	FALSE	pro	history_as_sacred	individuals_merits	harm	TRUE	FALSE	FALSE	TRUE	FALSE	TRUE	FALSE	FALSE	FALSE	FALSE	FALSE	FALSE	FALSE	FALSE	FALSE	FALSE	FALSE	FALSE	FALSE
407	FALSE	white privilege	A	very likely	2	NA	NA	FALSE	pro	TRUE	FALSE	pro	colleges_role	harm		TRUE	TRUE	FALSE	FALSE	FALSE	FALSE	FALSE	FALSE	FALSE	FALSE	FALSE	FALSE	FALSE	FALSE	FALSE	FALSE	FALSE	FALSE	FALSE
408	TRUE	white privilege	A	very likely	2	NA	NA	FALSE	con	FALSE	TRUE	con	doesnt_matter			FALSE	FALSE	FALSE	FALSE	FALSE	FALSE	FALSE	TRUE	FALSE	FALSE	FALSE	FALSE	FALSE	FALSE	FALSE	FALSE	FALSE	FALSE	FALSE
409	FALSE	white privilege	A	somewhat likely	1	NA	NA	FALSE	conditional	FALSE	FALSE	other	authority			FALSE	FALSE	FALSE	FALSE	TRUE	FALSE	FALSE	FALSE	FALSE	FALSE	FALSE	FALSE	FALSE	FALSE	FALSE	FALSE	FALSE	FALSE	FALSE
410	TRUE	racial inequality	A	somewhat unlikely	-1	NA	NA	FALSE	unclear	FALSE	FALSE	other	ad_hominem	other		FALSE	FALSE	FALSE	FALSE	FALSE	FALSE	TRUE	FALSE	FALSE	FALSE	FALSE	FALSE	FALSE	FALSE	TRUE	FALSE	FALSE	FALSE	TRUE
411	TRUE	white privilege	B	NA	NA	college-loans first	college-loans	FALSE		FALSE	FALSE	other				FALSE	FALSE	FALSE	FALSE	FALSE	FALSE	FALSE	FALSE	FALSE	FALSE	FALSE	FALSE	FALSE	FALSE	FALSE	FALSE	FALSE	FALSE	FALSE
412	FALSE	racial inequality	B	NA	NA	renaming-buildings first	renaming-buildings	TRUE	con	FALSE	TRUE	con	individuals_merits			FALSE	FALSE	FALSE	TRUE	FALSE	FALSE	FALSE	FALSE	FALSE	FALSE	FALSE	FALSE	FALSE	FALSE	FALSE	FALSE	FALSE	FALSE	FALSE
413	TRUE	white privilege	A	neither	0	NA	NA	FALSE	con	FALSE	TRUE	con	individuals_merits			FALSE	FALSE	FALSE	TRUE	FALSE	FALSE	FALSE	FALSE	FALSE	FALSE	FALSE	FALSE	FALSE	FALSE	FALSE	FALSE	FALSE	FALSE	FALSE
414	FALSE	white privilege	B	NA	NA	college-loans first	college-loans	FALSE		FALSE	FALSE	other				FALSE	FALSE	FALSE	FALSE	FALSE	FALSE	FALSE	FALSE	FALSE	FALSE	FALSE	FALSE	FALSE	FALSE	FALSE	FALSE	FALSE	FALSE	FALSE
415	FALSE	racial inequality	A	very unlikely	-2	NA	NA	FALSE	pro	TRUE	FALSE	pro	unintended_consequences			FALSE	FALSE	FALSE	FALSE	FALSE	FALSE	FALSE	FALSE	FALSE	FALSE	FALSE	FALSE	FALSE	FALSE	FALSE	FALSE	TRUE	FALSE	FALSE
416	TRUE	racial inequality	B	NA	NA	renaming-buildings first	college-loans	FALSE		FALSE	FALSE	other				FALSE	FALSE	FALSE	FALSE	FALSE	FALSE	FALSE	FALSE	FALSE	FALSE	FALSE	FALSE	FALSE	FALSE	FALSE	FALSE	FALSE	FALSE	FALSE
417	TRUE	white privilege	A	somewhat likely	1	NA	NA	FALSE	con	FALSE	TRUE	con	doesnt_matter			FALSE	FALSE	FALSE	FALSE	FALSE	FALSE	FALSE	TRUE	FALSE	FALSE	FALSE	FALSE	FALSE	FALSE	FALSE	FALSE	FALSE	FALSE	FALSE
418	FALSE	racial inequality	B	NA	NA	renaming-buildings first	college-loans	FALSE		FALSE	FALSE	other				FALSE	FALSE	FALSE	FALSE	FALSE	FALSE	FALSE	FALSE	FALSE	FALSE	FALSE	FALSE	FALSE	FALSE	FALSE	FALSE	FALSE	FALSE	FALSE
419	TRUE	racial inequality	B	NA	NA	renaming-buildings first	renaming-buildings	TRUE	con	FALSE	TRUE	con	individuals_merits	ad_hominem	doesnt_matter	FALSE	FALSE	FALSE	TRUE	FALSE	FALSE	FALSE	TRUE	FALSE	FALSE	FALSE	FALSE	FALSE	FALSE	TRUE	FALSE	FALSE	FALSE	TRUE
420	TRUE	racial inequality	B	NA	NA	college-loans first	college-loans	FALSE		FALSE	FALSE	other				FALSE	FALSE	FALSE	FALSE	FALSE	FALSE	FALSE	FALSE	FALSE	FALSE	FALSE	FALSE	FALSE	FALSE	FALSE	FALSE	FALSE	FALSE	FALSE
421	TRUE	white privilege	A	very unlikely	-2	NA	NA	FALSE	con	FALSE	TRUE	con	individuals_merits			FALSE	FALSE	FALSE	TRUE	FALSE	FALSE	FALSE	FALSE	FALSE	FALSE	FALSE	FALSE	FALSE	FALSE	FALSE	FALSE	FALSE	FALSE	FALSE
422	FALSE	racial inequality	A	neither	0	NA	NA	FALSE	con	FALSE	TRUE	con	history_as_sacred			FALSE	FALSE	FALSE	FALSE	FALSE	TRUE	FALSE	FALSE	FALSE	FALSE	FALSE	FALSE	FALSE	FALSE	FALSE	FALSE	FALSE	FALSE	FALSE
423	TRUE	white privilege	B	NA	NA	college-loans first	college-loans	FALSE		FALSE	FALSE	other				FALSE	FALSE	FALSE	FALSE	FALSE	FALSE	FALSE	FALSE	FALSE	FALSE	FALSE	FALSE	FALSE	FALSE	FALSE	FALSE	FALSE	FALSE	FALSE
424	TRUE	white privilege	B	NA	NA	college-loans first	college-loans	FALSE		FALSE	FALSE	other				FALSE	FALSE	FALSE	FALSE	FALSE	FALSE	FALSE	FALSE	FALSE	FALSE	FALSE	FALSE	FALSE	FALSE	FALSE	FALSE	FALSE	FALSE	FALSE
425	TRUE	white privilege	B	NA	NA	renaming-buildings first	college-loans	FALSE		FALSE	FALSE	other				FALSE	FALSE	FALSE	FALSE	FALSE	FALSE	FALSE	FALSE	FALSE	FALSE	FALSE	FALSE	FALSE	FALSE	FALSE	FALSE	FALSE	FALSE	FALSE
426	FALSE	white privilege	B	NA	NA	college-loans first	college-loans	FALSE		FALSE	FALSE	other				FALSE	FALSE	FALSE	FALSE	FALSE	FALSE	FALSE	FALSE	FALSE	FALSE	FALSE	FALSE	FALSE	FALSE	FALSE	FALSE	FALSE	FALSE	FALSE
427	TRUE	racial inequality	B	NA	NA	college-loans first	college-loans	FALSE		FALSE	FALSE	other				FALSE	FALSE	FALSE	FALSE	FALSE	FALSE	FALSE	FALSE	FALSE	FALSE	FALSE	FALSE	FALSE	FALSE	FALSE	FALSE	FALSE	FALSE	FALSE
428	TRUE	racial inequality	A	very unlikely	-2	NA	NA	FALSE	unclear	FALSE	FALSE	other	challenges_question	ad_hominem		FALSE	FALSE	TRUE	FALSE	FALSE	FALSE	FALSE	FALSE	FALSE	FALSE	FALSE	FALSE	FALSE	FALSE	TRUE	FALSE	FALSE	FALSE	TRUE
429	TRUE	racial inequality	B	NA	NA	college-loans first	renaming-buildings	TRUE	con	FALSE	TRUE	con	consistency			FALSE	FALSE	FALSE	FALSE	FALSE	FALSE	FALSE	FALSE	FALSE	FALSE	TRUE	FALSE	FALSE	FALSE	FALSE	FALSE	FALSE	FALSE	FALSE
430	TRUE	white privilege	A	very unlikely	-2	NA	NA	FALSE	conditional	FALSE	FALSE	other	individuals_merits			FALSE	FALSE	FALSE	TRUE	FALSE	FALSE	FALSE	FALSE	FALSE	FALSE	FALSE	FALSE	FALSE	FALSE	FALSE	FALSE	FALSE	FALSE	FALSE
431	TRUE	racial inequality	A	neither	0	NA	NA	FALSE	pro	TRUE	FALSE	pro	action			FALSE	FALSE	FALSE	FALSE	FALSE	FALSE	FALSE	FALSE	FALSE	FALSE	FALSE	FALSE	FALSE	FALSE	FALSE	TRUE	FALSE	FALSE	FALSE
432	TRUE	white privilege	A	very unlikely	-2	NA	NA	FALSE	pro	TRUE	FALSE	pro	other			FALSE	FALSE	FALSE	FALSE	FALSE	FALSE	TRUE	FALSE	FALSE	FALSE	FALSE	FALSE	FALSE	FALSE	FALSE	FALSE	FALSE	FALSE	TRUE
433	TRUE	racial inequality	A	very unlikely	-2	NA	NA	FALSE	pro	TRUE	FALSE	pro	other			FALSE	FALSE	FALSE	FALSE	FALSE	FALSE	TRUE	FALSE	FALSE	FALSE	FALSE	FALSE	FALSE	FALSE	FALSE	FALSE	FALSE	FALSE	TRUE
434	TRUE	white privilege	A	very unlikely	-2	NA	NA	FALSE	unclear	FALSE	FALSE	other				FALSE	FALSE	FALSE	FALSE	FALSE	FALSE	FALSE	FALSE	FALSE	FALSE	FALSE	FALSE	FALSE	FALSE	FALSE	FALSE	FALSE	FALSE	FALSE
435	TRUE	white privilege	B	NA	NA	renaming-buildings first	college-loans	FALSE		FALSE	FALSE	other				FALSE	FALSE	FALSE	FALSE	FALSE	FALSE	FALSE	FALSE	FALSE	FALSE	FALSE	FALSE	FALSE	FALSE	FALSE	FALSE	FALSE	FALSE	FALSE
436	TRUE	racial inequality	B	NA	NA	college-loans first	renaming-buildings	TRUE	con	FALSE	TRUE	con	history_as_sacred	ad_hominem		FALSE	FALSE	FALSE	FALSE	FALSE	TRUE	FALSE	FALSE	FALSE	FALSE	FALSE	FALSE	FALSE	FALSE	TRUE	FALSE	FALSE	FALSE	TRUE
437	TRUE	racial inequality	B	NA	NA	renaming-buildings first	college-loans	FALSE		FALSE	FALSE	other				FALSE	FALSE	FALSE	FALSE	FALSE	FALSE	FALSE	FALSE	FALSE	FALSE	FALSE	FALSE	FALSE	FALSE	FALSE	FALSE	FALSE	FALSE	FALSE
438	TRUE	white privilege	B	NA	NA	college-loans first	college-loans	FALSE		FALSE	FALSE	other				FALSE	FALSE	FALSE	FALSE	FALSE	FALSE	FALSE	FALSE	FALSE	FALSE	FALSE	FALSE	FALSE	FALSE	FALSE	FALSE	FALSE	FALSE	FALSE
439	TRUE	racial inequality	B	NA	NA	college-loans first	renaming-buildings	TRUE	conditional	FALSE	FALSE	other	individuals_merits	same_ppl_different_standards	history_as_sacred	FALSE	FALSE	FALSE	TRUE	FALSE	TRUE	FALSE	FALSE	TRUE	FALSE	FALSE	FALSE	FALSE	FALSE	FALSE	FALSE	FALSE	FALSE	FALSE
440	TRUE	white privilege	B	NA	NA	college-loans first	college-loans	FALSE		FALSE	FALSE	other				FALSE	FALSE	FALSE	FALSE	FALSE	FALSE	FALSE	FALSE	FALSE	FALSE	FALSE	FALSE	FALSE	FALSE	FALSE	FALSE	FALSE	FALSE	FALSE
441	FALSE	racial inequality	A	very unlikely	-2	NA	NA	FALSE	con	FALSE	TRUE	con	harm	unintended_consequences		TRUE	FALSE	FALSE	FALSE	FALSE	FALSE	FALSE	FALSE	FALSE	FALSE	FALSE	FALSE	FALSE	FALSE	FALSE	FALSE	TRUE	FALSE	FALSE
442	TRUE	racial inequality	A	somewhat unlikely	-1	NA	NA	FALSE	pro	TRUE	FALSE	pro	challenges_question	harm		TRUE	FALSE	TRUE	FALSE	FALSE	FALSE	FALSE	FALSE	FALSE	FALSE	FALSE	FALSE	FALSE	FALSE	FALSE	FALSE	FALSE	FALSE	TRUE
443	TRUE	racial inequality	B	NA	NA	renaming-buildings first	college-loans	FALSE		FALSE	FALSE	other				FALSE	FALSE	FALSE	FALSE	FALSE	FALSE	FALSE	FALSE	FALSE	FALSE	FALSE	FALSE	FALSE	FALSE	FALSE	FALSE	FALSE	FALSE	FALSE
444	TRUE	racial inequality	B	NA	NA	renaming-buildings first	college-loans	FALSE		FALSE	FALSE	other				FALSE	FALSE	FALSE	FALSE	FALSE	FALSE	FALSE	FALSE	FALSE	FALSE	FALSE	FALSE	FALSE	FALSE	FALSE	FALSE	FALSE	FALSE	FALSE
445	TRUE	racial inequality	B	NA	NA	college-loans first	college-loans	FALSE		FALSE	FALSE	other				FALSE	FALSE	FALSE	FALSE	FALSE	FALSE	FALSE	FALSE	FALSE	FALSE	FALSE	FALSE	FALSE	FALSE	FALSE	FALSE	FALSE	FALSE	FALSE
446	TRUE	racial inequality	A	very likely	2	NA	NA	FALSE	pro	TRUE	FALSE	pro	individuals_merits			FALSE	FALSE	FALSE	TRUE	FALSE	FALSE	FALSE	FALSE	FALSE	FALSE	FALSE	FALSE	FALSE	FALSE	FALSE	FALSE	FALSE	FALSE	FALSE
447	TRUE	white privilege	A	neither	0	NA	NA	FALSE	unclear	FALSE	FALSE	other	other			FALSE	FALSE	FALSE	FALSE	FALSE	FALSE	TRUE	FALSE	FALSE	FALSE	FALSE	FALSE	FALSE	FALSE	FALSE	FALSE	FALSE	FALSE	TRUE
448	TRUE	racial inequality	B	NA	NA	college-loans first	both	FALSE	unclear	FALSE	FALSE	other	other			FALSE	FALSE	FALSE	FALSE	FALSE	FALSE	TRUE	FALSE	FALSE	FALSE	FALSE	FALSE	FALSE	FALSE	FALSE	FALSE	FALSE	FALSE	TRUE
449	FALSE	racial inequality	B	NA	NA	college-loans first	college-loans	FALSE		FALSE	FALSE	other				FALSE	FALSE	FALSE	FALSE	FALSE	FALSE	FALSE	FALSE	FALSE	FALSE	FALSE	FALSE	FALSE	FALSE	FALSE	FALSE	FALSE	FALSE	FALSE
450	FALSE	racial inequality	B	NA	NA	college-loans first	college-loans	FALSE		FALSE	FALSE	other				FALSE	FALSE	FALSE	FALSE	FALSE	FALSE	FALSE	FALSE	FALSE	FALSE	FALSE	FALSE	FALSE	FALSE	FALSE	FALSE	FALSE	FALSE	FALSE
451	FALSE	racial inequality	A	neither	0	NA	NA	FALSE	pro	TRUE	FALSE	pro	individuals_merits			FALSE	FALSE	FALSE	TRUE	FALSE	FALSE	FALSE	FALSE	FALSE	FALSE	FALSE	FALSE	FALSE	FALSE	FALSE	FALSE	FALSE	FALSE	FALSE
452	TRUE	racial inequality	A	very likely	2	NA	NA	FALSE	pro	TRUE	FALSE	pro	individuals_merits	other		FALSE	FALSE	FALSE	TRUE	FALSE	FALSE	TRUE	FALSE	FALSE	FALSE	FALSE	FALSE	FALSE	FALSE	FALSE	FALSE	FALSE	FALSE	TRUE
453	TRUE	white privilege	B	NA	NA	renaming-buildings first	renaming-buildings	TRUE	pro	TRUE	FALSE	pro	individuals_merits	history_progress	action	FALSE	FALSE	FALSE	TRUE	FALSE	FALSE	FALSE	FALSE	FALSE	FALSE	FALSE	FALSE	TRUE	FALSE	FALSE	TRUE	FALSE	FALSE	FALSE
454	FALSE	white privilege	B	NA	NA	renaming-buildings first	renaming-buildings	TRUE	unclear	FALSE	FALSE	other	challenges_question			FALSE	FALSE	TRUE	FALSE	FALSE	FALSE	FALSE	FALSE	FALSE	FALSE	FALSE	FALSE	FALSE	FALSE	FALSE	FALSE	FALSE	FALSE	TRUE
455	FALSE	racial inequality	B	NA	NA	renaming-buildings first	renaming-buildings	TRUE	pro	TRUE	FALSE	pro	individuals_merits			FALSE	FALSE	FALSE	TRUE	FALSE	FALSE	FALSE	FALSE	FALSE	FALSE	FALSE	FALSE	FALSE	FALSE	FALSE	FALSE	FALSE	FALSE	FALSE
456	TRUE	white privilege	B	NA	NA	renaming-buildings first	college-loans	FALSE		FALSE	FALSE	other				FALSE	FALSE	FALSE	FALSE	FALSE	FALSE	FALSE	FALSE	FALSE	FALSE	FALSE	FALSE	FALSE	FALSE	FALSE	FALSE	FALSE	FALSE	FALSE
457	TRUE	white privilege	A	neither	0	NA	NA	FALSE	pro	TRUE	FALSE	pro	history_progress			FALSE	FALSE	FALSE	FALSE	FALSE	FALSE	FALSE	FALSE	FALSE	FALSE	FALSE	FALSE	TRUE	FALSE	FALSE	FALSE	FALSE	FALSE	FALSE
458	FALSE	racial inequality	B	NA	NA	college-loans first	both	FALSE	con	FALSE	TRUE	con	individuals_merits	authority		FALSE	FALSE	FALSE	TRUE	TRUE	FALSE	FALSE	FALSE	FALSE	FALSE	FALSE	FALSE	FALSE	FALSE	FALSE	FALSE	FALSE	FALSE	FALSE
459	FALSE	white privilege	A	somewhat unlikely	-1	NA	NA	FALSE	pro	TRUE	FALSE	pro	action			FALSE	FALSE	FALSE	FALSE	FALSE	FALSE	FALSE	FALSE	FALSE	FALSE	FALSE	FALSE	FALSE	FALSE	FALSE	TRUE	FALSE	FALSE	FALSE
460	FALSE	white privilege	A	very likely	2	NA	NA	FALSE	pro	TRUE	FALSE	pro	other			FALSE	FALSE	FALSE	FALSE	FALSE	FALSE	TRUE	FALSE	FALSE	FALSE	FALSE	FALSE	FALSE	FALSE	FALSE	FALSE	FALSE	FALSE	TRUE
461	TRUE	racial inequality	A	somewhat likely	1	NA	NA	FALSE	pro	TRUE	FALSE	pro	history_is_past	harm		TRUE	FALSE	FALSE	FALSE	FALSE	FALSE	FALSE	FALSE	FALSE	FALSE	FALSE	TRUE	FALSE	FALSE	FALSE	FALSE	FALSE	FALSE	FALSE
462	FALSE	racial inequality	A	very likely	2	NA	NA	FALSE	unclear	FALSE	FALSE	other	harm			TRUE	FALSE	FALSE	FALSE	FALSE	FALSE	FALSE	FALSE	FALSE	FALSE	FALSE	FALSE	FALSE	FALSE	FALSE	FALSE	FALSE	FALSE	FALSE
463	TRUE	racial inequality	A	very unlikely	-2	NA	NA	FALSE	con	FALSE	TRUE	con	ad_hominem			FALSE	FALSE	FALSE	FALSE	FALSE	FALSE	FALSE	FALSE	FALSE	FALSE	FALSE	FALSE	FALSE	FALSE	TRUE	FALSE	FALSE	FALSE	TRUE
464	TRUE	racial inequality	B	NA	NA	renaming-buildings first	college-loans	FALSE		FALSE	FALSE	other				FALSE	FALSE	FALSE	FALSE	FALSE	FALSE	FALSE	FALSE	FALSE	FALSE	FALSE	FALSE	FALSE	FALSE	FALSE	FALSE	FALSE	FALSE	FALSE
465	TRUE	racial inequality	B	NA	NA	renaming-buildings first	both	FALSE	conditional	FALSE	FALSE	other	history_as_lesson	history_as_sacred	individuals_merits	FALSE	FALSE	FALSE	TRUE	FALSE	TRUE	FALSE	FALSE	FALSE	FALSE	FALSE	FALSE	FALSE	TRUE	FALSE	FALSE	FALSE	FALSE	FALSE
466	TRUE	racial inequality	A	somewhat unlikely	-1	NA	NA	FALSE	pro	TRUE	FALSE	pro	colleges_role	harm		TRUE	TRUE	FALSE	FALSE	FALSE	FALSE	FALSE	FALSE	FALSE	FALSE	FALSE	FALSE	FALSE	FALSE	FALSE	FALSE	FALSE	FALSE	FALSE
467	FALSE	racial inequality	B	NA	NA	college-loans first	college-loans	FALSE		FALSE	FALSE	other				FALSE	FALSE	FALSE	FALSE	FALSE	FALSE	FALSE	FALSE	FALSE	FALSE	FALSE	FALSE	FALSE	FALSE	FALSE	FALSE	FALSE	FALSE	FALSE
468	TRUE	white privilege	B	NA	NA	college-loans first	both	FALSE	unclear	FALSE	FALSE	other	other			FALSE	FALSE	FALSE	FALSE	FALSE	FALSE	TRUE	FALSE	FALSE	FALSE	FALSE	FALSE	FALSE	FALSE	FALSE	FALSE	FALSE	FALSE	TRUE
469	FALSE	racial inequality	B	NA	NA	college-loans first	college-loans	FALSE		FALSE	FALSE	other				FALSE	FALSE	FALSE	FALSE	FALSE	FALSE	FALSE	FALSE	FALSE	FALSE	FALSE	FALSE	FALSE	FALSE	FALSE	FALSE	FALSE	FALSE	FALSE
470	TRUE	racial inequality	A	very unlikely	-2	NA	NA	FALSE	con	FALSE	TRUE	con	cost	history_is_past		FALSE	FALSE	FALSE	FALSE	FALSE	FALSE	FALSE	FALSE	FALSE	TRUE	FALSE	TRUE	FALSE	FALSE	FALSE	FALSE	FALSE	FALSE	FALSE
471	TRUE	racial inequality	A	somewhat unlikely	-1	NA	NA	FALSE	unclear	FALSE	FALSE	other	ad_hominem			FALSE	FALSE	FALSE	FALSE	FALSE	FALSE	FALSE	FALSE	FALSE	FALSE	FALSE	FALSE	FALSE	FALSE	TRUE	FALSE	FALSE	FALSE	TRUE
472	TRUE	racial inequality	B	NA	NA	renaming-buildings first	college-loans	FALSE		FALSE	FALSE	other				FALSE	FALSE	FALSE	FALSE	FALSE	FALSE	FALSE	FALSE	FALSE	FALSE	FALSE	FALSE	FALSE	FALSE	FALSE	FALSE	FALSE	FALSE	FALSE
473	TRUE	racial inequality	A	somewhat likely	1	NA	NA	FALSE	conditional	FALSE	FALSE	other	individuals_merits	other		FALSE	FALSE	FALSE	TRUE	FALSE	FALSE	TRUE	FALSE	FALSE	FALSE	FALSE	FALSE	FALSE	FALSE	FALSE	FALSE	FALSE	FALSE	TRUE
474	TRUE	white privilege	B	NA	NA	renaming-buildings first	college-loans	FALSE		FALSE	FALSE	other				FALSE	FALSE	FALSE	FALSE	FALSE	FALSE	FALSE	FALSE	FALSE	FALSE	FALSE	FALSE	FALSE	FALSE	FALSE	FALSE	FALSE	FALSE	FALSE
475	TRUE	white privilege	B	NA	NA	renaming-buildings first	renaming-buildings	TRUE	con	FALSE	TRUE	con	history_as_sacred	same_ppl_different_standards	individuals_merits	FALSE	FALSE	FALSE	TRUE	FALSE	TRUE	FALSE	FALSE	TRUE	FALSE	FALSE	FALSE	FALSE	FALSE	FALSE	FALSE	FALSE	FALSE	FALSE
476	TRUE	white privilege	B	NA	NA	renaming-buildings first	both	FALSE	pro	TRUE	FALSE	pro	history_progress			FALSE	FALSE	FALSE	FALSE	FALSE	FALSE	FALSE	FALSE	FALSE	FALSE	FALSE	FALSE	TRUE	FALSE	FALSE	FALSE	FALSE	FALSE	FALSE
477	TRUE	white privilege	B	NA	NA	college-loans first	college-loans	FALSE		FALSE	FALSE	other				FALSE	FALSE	FALSE	FALSE	FALSE	FALSE	FALSE	FALSE	FALSE	FALSE	FALSE	FALSE	FALSE	FALSE	FALSE	FALSE	FALSE	FALSE	FALSE
478	FALSE	white privilege	B	NA	NA	renaming-buildings first	college-loans	FALSE		FALSE	FALSE	other				FALSE	FALSE	FALSE	FALSE	FALSE	FALSE	FALSE	FALSE	FALSE	FALSE	FALSE	FALSE	FALSE	FALSE	FALSE	FALSE	FALSE	FALSE	FALSE
479	TRUE	white privilege	B	NA	NA	college-loans first	renaming-buildings	TRUE	con	FALSE	TRUE	con	history_as_sacred			FALSE	FALSE	FALSE	FALSE	FALSE	TRUE	FALSE	FALSE	FALSE	FALSE	FALSE	FALSE	FALSE	FALSE	FALSE	FALSE	FALSE	FALSE	FALSE
480	TRUE	white privilege	B	NA	NA	renaming-buildings first	college-loans	FALSE		FALSE	FALSE	other				FALSE	FALSE	FALSE	FALSE	FALSE	FALSE	FALSE	FALSE	FALSE	FALSE	FALSE	FALSE	FALSE	FALSE	FALSE	FALSE	FALSE	FALSE	FALSE
481	TRUE	white privilege	A	very likely	2	NA	NA	FALSE	pro	TRUE	FALSE	pro	colleges_role			FALSE	TRUE	FALSE	FALSE	FALSE	FALSE	FALSE	FALSE	FALSE	FALSE	FALSE	FALSE	FALSE	FALSE	FALSE	FALSE	FALSE	FALSE	FALSE
482	TRUE	racial inequality	A	neither	0	NA	NA	FALSE	con	FALSE	TRUE	con	history_as_sacred			FALSE	FALSE	FALSE	FALSE	FALSE	TRUE	FALSE	FALSE	FALSE	FALSE	FALSE	FALSE	FALSE	FALSE	FALSE	FALSE	FALSE	FALSE	FALSE
483	TRUE	white privilege	A	very likely	2	NA	NA	FALSE	unclear	FALSE	FALSE	other	other			FALSE	FALSE	FALSE	FALSE	FALSE	FALSE	TRUE	FALSE	FALSE	FALSE	FALSE	FALSE	FALSE	FALSE	FALSE	FALSE	FALSE	FALSE	TRUE
484	TRUE	white privilege	B	NA	NA	college-loans first	college-loans	FALSE		FALSE	FALSE	other				FALSE	FALSE	FALSE	FALSE	FALSE	FALSE	FALSE	FALSE	FALSE	FALSE	FALSE	FALSE	FALSE	FALSE	FALSE	FALSE	FALSE	FALSE	FALSE
485	FALSE	racial inequality	A	very unlikely	-2	NA	NA	FALSE	unclear	FALSE	FALSE	other	other			FALSE	FALSE	FALSE	FALSE	FALSE	FALSE	TRUE	FALSE	FALSE	FALSE	FALSE	FALSE	FALSE	FALSE	FALSE	FALSE	FALSE	FALSE	TRUE
486	TRUE	white privilege	A	somewhat likely	1	NA	NA	FALSE	pro	TRUE	FALSE	pro	authority			FALSE	FALSE	FALSE	FALSE	TRUE	FALSE	FALSE	FALSE	FALSE	FALSE	FALSE	FALSE	FALSE	FALSE	FALSE	FALSE	FALSE	FALSE	FALSE
487	FALSE	white privilege	A	somewhat likely	1	NA	NA	FALSE	pro	TRUE	FALSE	pro	harm			TRUE	FALSE	FALSE	FALSE	FALSE	FALSE	FALSE	FALSE	FALSE	FALSE	FALSE	FALSE	FALSE	FALSE	FALSE	FALSE	FALSE	FALSE	FALSE
488	TRUE	racial inequality	B	NA	NA	renaming-buildings first	college-loans	FALSE		FALSE	FALSE	other				FALSE	FALSE	FALSE	FALSE	FALSE	FALSE	FALSE	FALSE	FALSE	FALSE	FALSE	FALSE	FALSE	FALSE	FALSE	FALSE	FALSE	FALSE	FALSE
489	TRUE	white privilege	B	NA	NA	renaming-buildings first	renaming-buildings	TRUE	con	FALSE	TRUE	con	history_as_sacred	individuals_merits	same_ppl_different_standards	FALSE	FALSE	FALSE	TRUE	FALSE	TRUE	FALSE	FALSE	TRUE	FALSE	FALSE	FALSE	FALSE	FALSE	FALSE	FALSE	FALSE	FALSE	FALSE
490	FALSE	racial inequality	B	NA	NA	renaming-buildings first	college-loans	FALSE		FALSE	FALSE	other				FALSE	FALSE	FALSE	FALSE	FALSE	FALSE	FALSE	FALSE	FALSE	FALSE	FALSE	FALSE	FALSE	FALSE	FALSE	FALSE	FALSE	FALSE	FALSE
491	TRUE	white privilege	A	very unlikely	-2	NA	NA	FALSE	con	FALSE	TRUE	con	doesnt_matter	ad_hominem		FALSE	FALSE	FALSE	FALSE	FALSE	FALSE	FALSE	TRUE	FALSE	FALSE	FALSE	FALSE	FALSE	FALSE	TRUE	FALSE	FALSE	FALSE	TRUE
492	FALSE	racial inequality	B	NA	NA	college-loans first	college-loans	FALSE		FALSE	FALSE	other				FALSE	FALSE	FALSE	FALSE	FALSE	FALSE	FALSE	FALSE	FALSE	FALSE	FALSE	FALSE	FALSE	FALSE	FALSE	FALSE	FALSE	FALSE	FALSE
493	TRUE	racial inequality	B	NA	NA	renaming-buildings first	college-loans	FALSE		FALSE	FALSE	other				FALSE	FALSE	FALSE	FALSE	FALSE	FALSE	FALSE	FALSE	FALSE	FALSE	FALSE	FALSE	FALSE	FALSE	FALSE	FALSE	FALSE	FALSE	FALSE
494	FALSE	racial inequality	B	NA	NA	renaming-buildings first	renaming-buildings	TRUE	con	FALSE	TRUE	con	history_as_sacred	unintended_consequences	history_as_lesson	FALSE	FALSE	FALSE	FALSE	FALSE	TRUE	FALSE	FALSE	FALSE	FALSE	FALSE	FALSE	FALSE	TRUE	FALSE	FALSE	TRUE	FALSE	FALSE
495	FALSE	white privilege	A	very unlikely	-2	NA	NA	FALSE	con	FALSE	TRUE	con	doesnt_matter	action		FALSE	FALSE	FALSE	FALSE	FALSE	FALSE	FALSE	TRUE	FALSE	FALSE	FALSE	FALSE	FALSE	FALSE	FALSE	TRUE	FALSE	FALSE	FALSE
496	TRUE	white privilege	B	NA	NA	renaming-buildings first	renaming-buildings	TRUE	unclear	FALSE	FALSE	other	challenges_question	ad_hominem		FALSE	FALSE	TRUE	FALSE	FALSE	FALSE	FALSE	FALSE	FALSE	FALSE	FALSE	FALSE	FALSE	FALSE	TRUE	FALSE	FALSE	FALSE	TRUE
497	FALSE	white privilege	A	very likely	2	NA	NA	FALSE	unclear	FALSE	FALSE	other	other			FALSE	FALSE	FALSE	FALSE	FALSE	FALSE	TRUE	FALSE	FALSE	FALSE	FALSE	FALSE	FALSE	FALSE	FALSE	FALSE	FALSE	FALSE	TRUE
498	TRUE	racial inequality	B	NA	NA	renaming-buildings first	college-loans	FALSE		FALSE	FALSE	other				FALSE	FALSE	FALSE	FALSE	FALSE	FALSE	FALSE	FALSE	FALSE	FALSE	FALSE	FALSE	FALSE	FALSE	FALSE	FALSE	FALSE	FALSE	FALSE
499	TRUE	racial inequality	B	NA	NA	college-loans first	college-loans	FALSE		FALSE	FALSE	other				FALSE	FALSE	FALSE	FALSE	FALSE	FALSE	FALSE	FALSE	FALSE	FALSE	FALSE	FALSE	FALSE	FALSE	FALSE	FALSE	FALSE	FALSE	FALSE
500	TRUE	white privilege	A	somewhat unlikely	-1	NA	NA	FALSE	conditional	FALSE	FALSE	other	authority			FALSE	FALSE	FALSE	FALSE	TRUE	FALSE	FALSE	FALSE	FALSE	FALSE	FALSE	FALSE	FALSE	FALSE	FALSE	FALSE	FALSE	FALSE	FALSE
501	TRUE	racial inequality	A	somewhat likely	1	NA	NA	FALSE	unclear	FALSE	FALSE	other	other			FALSE	FALSE	FALSE	FALSE	FALSE	FALSE	TRUE	FALSE	FALSE	FALSE	FALSE	FALSE	FALSE	FALSE	FALSE	FALSE	FALSE	FALSE	TRUE
502	TRUE	racial inequality	A	very unlikely	-2	NA	NA	FALSE	unclear	FALSE	FALSE	other	same_ppl_different_standards			FALSE	FALSE	FALSE	FALSE	FALSE	FALSE	FALSE	FALSE	TRUE	FALSE	FALSE	FALSE	FALSE	FALSE	FALSE	FALSE	FALSE	FALSE	FALSE
503	TRUE	racial inequality	A	somewhat unlikely	-1	NA	NA	FALSE	pro	TRUE	FALSE	pro	harm			TRUE	FALSE	FALSE	FALSE	FALSE	FALSE	FALSE	FALSE	FALSE	FALSE	FALSE	FALSE	FALSE	FALSE	FALSE	FALSE	FALSE	FALSE	FALSE
504	TRUE	racial inequality	A	somewhat likely	1	NA	NA	FALSE	pro	TRUE	FALSE	pro	individuals_merits			FALSE	FALSE	FALSE	TRUE	FALSE	FALSE	FALSE	FALSE	FALSE	FALSE	FALSE	FALSE	FALSE	FALSE	FALSE	FALSE	FALSE	FALSE	FALSE
505	TRUE	white privilege	B	NA	NA	college-loans first	college-loans	FALSE		FALSE	FALSE	other				FALSE	FALSE	FALSE	FALSE	FALSE	FALSE	FALSE	FALSE	FALSE	FALSE	FALSE	FALSE	FALSE	FALSE	FALSE	FALSE	FALSE	FALSE	FALSE
506	TRUE	racial inequality	B	NA	NA	renaming-buildings first	college-loans	FALSE		FALSE	FALSE	other				FALSE	FALSE	FALSE	FALSE	FALSE	FALSE	FALSE	FALSE	FALSE	FALSE	FALSE	FALSE	FALSE	FALSE	FALSE	FALSE	FALSE	FALSE	FALSE
507	FALSE	racial inequality	B	NA	NA	renaming-buildings first	renaming-buildings	TRUE	pro	TRUE	FALSE	pro	history_as_sacred	colleges_role	individuals_merits	FALSE	TRUE	FALSE	TRUE	FALSE	TRUE	FALSE	FALSE	FALSE	FALSE	FALSE	FALSE	FALSE	FALSE	FALSE	FALSE	FALSE	FALSE	FALSE
508	TRUE	racial inequality	A	somewhat likely	1	NA	NA	FALSE	pro	TRUE	FALSE	pro	individuals_merits			FALSE	FALSE	FALSE	TRUE	FALSE	FALSE	FALSE	FALSE	FALSE	FALSE	FALSE	FALSE	FALSE	FALSE	FALSE	FALSE	FALSE	FALSE	FALSE
509	TRUE	racial inequality	B	NA	NA	renaming-buildings first	college-loans	FALSE		FALSE	FALSE	other				FALSE	FALSE	FALSE	FALSE	FALSE	FALSE	FALSE	FALSE	FALSE	FALSE	FALSE	FALSE	FALSE	FALSE	FALSE	FALSE	FALSE	FALSE	FALSE
510	TRUE	white privilege	B	NA	NA	renaming-buildings first	college-loans	FALSE		FALSE	FALSE	other				FALSE	FALSE	FALSE	FALSE	FALSE	FALSE	FALSE	FALSE	FALSE	FALSE	FALSE	FALSE	FALSE	FALSE	FALSE	FALSE	FALSE	FALSE	FALSE
511	FALSE	racial inequality	A	very likely	2	NA	NA	FALSE	pro	TRUE	FALSE	pro	individuals_merits			FALSE	FALSE	FALSE	TRUE	FALSE	FALSE	FALSE	FALSE	FALSE	FALSE	FALSE	FALSE	FALSE	FALSE	FALSE	FALSE	FALSE	FALSE	FALSE
512	TRUE	racial inequality	A	very unlikely	-2	NA	NA	FALSE	conditional	FALSE	FALSE	other	history_as_sacred	harm		TRUE	FALSE	FALSE	FALSE	FALSE	TRUE	FALSE	FALSE	FALSE	FALSE	FALSE	FALSE	FALSE	FALSE	FALSE	FALSE	FALSE	FALSE	FALSE
513	TRUE	racial inequality	B	NA	NA	college-loans first	college-loans	FALSE		FALSE	FALSE	other				FALSE	FALSE	FALSE	FALSE	FALSE	FALSE	FALSE	FALSE	FALSE	FALSE	FALSE	FALSE	FALSE	FALSE	FALSE	FALSE	FALSE	FALSE	FALSE
514	TRUE	racial inequality	B	NA	NA	college-loans first	college-loans	FALSE		FALSE	FALSE	other				FALSE	FALSE	FALSE	FALSE	FALSE	FALSE	FALSE	FALSE	FALSE	FALSE	FALSE	FALSE	FALSE	FALSE	FALSE	FALSE	FALSE	FALSE	FALSE
515	FALSE	white privilege	A	neither	0	NA	NA	FALSE	con	FALSE	TRUE	con	history_as_sacred	harm	ad_hominem	TRUE	FALSE	FALSE	FALSE	FALSE	TRUE	FALSE	FALSE	FALSE	FALSE	FALSE	FALSE	FALSE	FALSE	TRUE	FALSE	FALSE	FALSE	TRUE
516	TRUE	white privilege	A	somewhat unlikely	-1	NA	NA	FALSE	conditional	FALSE	FALSE	other	action			FALSE	FALSE	FALSE	FALSE	FALSE	FALSE	FALSE	FALSE	FALSE	FALSE	FALSE	FALSE	FALSE	FALSE	FALSE	TRUE	FALSE	FALSE	FALSE
517	TRUE	white privilege	A	neither	0	NA	NA	FALSE	con	FALSE	TRUE	con	cost	doesnt_matter		FALSE	FALSE	FALSE	FALSE	FALSE	FALSE	FALSE	TRUE	FALSE	TRUE	FALSE	FALSE	FALSE	FALSE	FALSE	FALSE	FALSE	FALSE	FALSE
518	TRUE	racial inequality	B	NA	NA	college-loans first	college-loans	FALSE		FALSE	FALSE	other				FALSE	FALSE	FALSE	FALSE	FALSE	FALSE	FALSE	FALSE	FALSE	FALSE	FALSE	FALSE	FALSE	FALSE	FALSE	FALSE	FALSE	FALSE	FALSE
519	FALSE	white privilege	A	somewhat likely	1	NA	NA	FALSE	con	FALSE	TRUE	con	same_ppl_different_standards	individuals_merits		FALSE	FALSE	FALSE	TRUE	FALSE	FALSE	FALSE	FALSE	TRUE	FALSE	FALSE	FALSE	FALSE	FALSE	FALSE	FALSE	FALSE	FALSE	FALSE
520	TRUE	racial inequality	B	NA	NA	college-loans first	renaming-buildings	TRUE	pro	TRUE	FALSE	pro	individuals_merits	unintended_consequences		FALSE	FALSE	FALSE	TRUE	FALSE	FALSE	FALSE	FALSE	FALSE	FALSE	FALSE	FALSE	FALSE	FALSE	FALSE	FALSE	TRUE	FALSE	FALSE
521	TRUE	racial inequality	B	NA	NA	renaming-buildings first	renaming-buildings	TRUE	con	FALSE	TRUE	con	history_as_sacred	individuals_merits	consistency	FALSE	FALSE	FALSE	TRUE	FALSE	TRUE	FALSE	FALSE	FALSE	FALSE	TRUE	FALSE	FALSE	FALSE	FALSE	FALSE	FALSE	FALSE	FALSE
522	TRUE	racial inequality	A	neither	0	NA	NA	FALSE	con	FALSE	TRUE	con	history_as_sacred			FALSE	FALSE	FALSE	FALSE	FALSE	TRUE	FALSE	FALSE	FALSE	FALSE	FALSE	FALSE	FALSE	FALSE	FALSE	FALSE	FALSE	FALSE	FALSE
523	FALSE	racial inequality	B	NA	NA	renaming-buildings first	college-loans	FALSE		FALSE	FALSE	other				FALSE	FALSE	FALSE	FALSE	FALSE	FALSE	FALSE	FALSE	FALSE	FALSE	FALSE	FALSE	FALSE	FALSE	FALSE	FALSE	FALSE	FALSE	FALSE
524	FALSE	racial inequality	B	NA	NA	college-loans first	both	FALSE	unclear	FALSE	FALSE	other	other			FALSE	FALSE	FALSE	FALSE	FALSE	FALSE	TRUE	FALSE	FALSE	FALSE	FALSE	FALSE	FALSE	FALSE	FALSE	FALSE	FALSE	FALSE	TRUE
525	TRUE	white privilege	B	NA	NA	college-loans first	college-loans	FALSE		FALSE	FALSE	other				FALSE	FALSE	FALSE	FALSE	FALSE	FALSE	FALSE	FALSE	FALSE	FALSE	FALSE	FALSE	FALSE	FALSE	FALSE	FALSE	FALSE	FALSE	FALSE
526	TRUE	racial inequality	B	NA	NA	college-loans first	college-loans	FALSE		FALSE	FALSE	other				FALSE	FALSE	FALSE	FALSE	FALSE	FALSE	FALSE	FALSE	FALSE	FALSE	FALSE	FALSE	FALSE	FALSE	FALSE	FALSE	FALSE	FALSE	FALSE
527	FALSE	white privilege	B	NA	NA	college-loans first	college-loans	FALSE		FALSE	FALSE	other				FALSE	FALSE	FALSE	FALSE	FALSE	FALSE	FALSE	FALSE	FALSE	FALSE	FALSE	FALSE	FALSE	FALSE	FALSE	FALSE	FALSE	FALSE	FALSE
528	TRUE	white privilege	A	very unlikely	-2	NA	NA	FALSE	conditional	FALSE	FALSE	other	individuals_merits			FALSE	FALSE	FALSE	TRUE	FALSE	FALSE	FALSE	FALSE	FALSE	FALSE	FALSE	FALSE	FALSE	FALSE	FALSE	FALSE	FALSE	FALSE	FALSE
529	TRUE	white privilege	B	NA	NA	renaming-buildings first	college-loans	FALSE		FALSE	FALSE	other				FALSE	FALSE	FALSE	FALSE	FALSE	FALSE	FALSE	FALSE	FALSE	FALSE	FALSE	FALSE	FALSE	FALSE	FALSE	FALSE	FALSE	FALSE	FALSE
530	TRUE	racial inequality	A	somewhat likely	1	NA	NA	FALSE	conditional	FALSE	FALSE	other	authority			FALSE	FALSE	FALSE	FALSE	TRUE	FALSE	FALSE	FALSE	FALSE	FALSE	FALSE	FALSE	FALSE	FALSE	FALSE	FALSE	FALSE	FALSE	FALSE
531	TRUE	racial inequality	B	NA	NA	college-loans first	college-loans	FALSE		FALSE	FALSE	other				FALSE	FALSE	FALSE	FALSE	FALSE	FALSE	FALSE	FALSE	FALSE	FALSE	FALSE	FALSE	FALSE	FALSE	FALSE	FALSE	FALSE	FALSE	FALSE
532	TRUE	racial inequality	A	very likely	2	NA	NA	FALSE	pro	TRUE	FALSE	pro	history_is_past			FALSE	FALSE	FALSE	FALSE	FALSE	FALSE	FALSE	FALSE	FALSE	FALSE	FALSE	TRUE	FALSE	FALSE	FALSE	FALSE	FALSE	FALSE	FALSE
533	FALSE	white privilege	A	neither	0	NA	NA	FALSE	con	FALSE	TRUE	con	history_as_sacred	consistency		FALSE	FALSE	FALSE	FALSE	FALSE	TRUE	FALSE	FALSE	FALSE	FALSE	TRUE	FALSE	FALSE	FALSE	FALSE	FALSE	FALSE	FALSE	FALSE
534	TRUE	white privilege	B	NA	NA	renaming-buildings first	college-loans	FALSE		FALSE	FALSE	other				FALSE	FALSE	FALSE	FALSE	FALSE	FALSE	FALSE	FALSE	FALSE	FALSE	FALSE	FALSE	FALSE	FALSE	FALSE	FALSE	FALSE	FALSE	FALSE
535	TRUE	white privilege	A	somewhat unlikely	-1	NA	NA	FALSE	con	FALSE	TRUE	con	history_as_lesson	ad_hominem	other	FALSE	FALSE	FALSE	FALSE	FALSE	FALSE	TRUE	FALSE	FALSE	FALSE	FALSE	FALSE	FALSE	TRUE	TRUE	FALSE	FALSE	FALSE	TRUE
536	TRUE	racial inequality	A	very likely	2	NA	NA	FALSE	pro	TRUE	FALSE	pro	action	individuals_merits		FALSE	FALSE	FALSE	TRUE	FALSE	FALSE	FALSE	FALSE	FALSE	FALSE	FALSE	FALSE	FALSE	FALSE	FALSE	TRUE	FALSE	FALSE	FALSE
537	FALSE	white privilege	A	neither	0	NA	NA	FALSE	con	FALSE	TRUE	con	doesnt_matter	ad_hominem		FALSE	FALSE	FALSE	FALSE	FALSE	FALSE	FALSE	TRUE	FALSE	FALSE	FALSE	FALSE	FALSE	FALSE	TRUE	FALSE	FALSE	FALSE	TRUE
538	TRUE	white privilege	B	NA	NA	renaming-buildings first	renaming-buildings	TRUE	unclear	FALSE	FALSE	other	other			FALSE	FALSE	FALSE	FALSE	FALSE	FALSE	TRUE	FALSE	FALSE	FALSE	FALSE	FALSE	FALSE	FALSE	FALSE	FALSE	FALSE	FALSE	TRUE
539	TRUE	racial inequality	A	very unlikely	-2	NA	NA	FALSE	con	FALSE	TRUE	con	history_as_sacred	doesnt_matter		FALSE	FALSE	FALSE	FALSE	FALSE	TRUE	FALSE	TRUE	FALSE	FALSE	FALSE	FALSE	FALSE	FALSE	FALSE	FALSE	FALSE	FALSE	FALSE
540	FALSE	racial inequality	A	somewhat likely	1	NA	NA	FALSE	conditional	FALSE	FALSE	other	individuals_merits			FALSE	FALSE	FALSE	TRUE	FALSE	FALSE	FALSE	FALSE	FALSE	FALSE	FALSE	FALSE	FALSE	FALSE	FALSE	FALSE	FALSE	FALSE	FALSE
541	TRUE	white privilege	A	very unlikely	-2	NA	NA	FALSE	pro	TRUE	FALSE	pro	individuals_merits			FALSE	FALSE	FALSE	TRUE	FALSE	FALSE	FALSE	FALSE	FALSE	FALSE	FALSE	FALSE	FALSE	FALSE	FALSE	FALSE	FALSE	FALSE	FALSE
542	TRUE	white privilege	A	very unlikely	-2	NA	NA	FALSE	pro	TRUE	FALSE	pro	harm	individuals_merits		TRUE	FALSE	FALSE	TRUE	FALSE	FALSE	FALSE	FALSE	FALSE	FALSE	FALSE	FALSE	FALSE	FALSE	FALSE	FALSE	FALSE	FALSE	FALSE
543	TRUE	racial inequality	A	very likely	2	NA	NA	FALSE	pro	TRUE	FALSE	pro	other			FALSE	FALSE	FALSE	FALSE	FALSE	FALSE	TRUE	FALSE	FALSE	FALSE	FALSE	FALSE	FALSE	FALSE	FALSE	FALSE	FALSE	FALSE	TRUE
544	TRUE	racial inequality	A	somewhat likely	1	NA	NA	FALSE	pro	TRUE	FALSE	pro	individuals_merits			FALSE	FALSE	FALSE	TRUE	FALSE	FALSE	FALSE	FALSE	FALSE	FALSE	FALSE	FALSE	FALSE	FALSE	FALSE	FALSE	FALSE	FALSE	FALSE
545	FALSE	racial inequality	A	very likely	2	NA	NA	FALSE	pro	TRUE	FALSE	pro	individuals_merits			FALSE	FALSE	FALSE	TRUE	FALSE	FALSE	FALSE	FALSE	FALSE	FALSE	FALSE	FALSE	FALSE	FALSE	FALSE	FALSE	FALSE	FALSE	FALSE
546	FALSE	racial inequality	A	very likely	2	NA	NA	FALSE	pro	TRUE	FALSE	pro	history_progress			FALSE	FALSE	FALSE	FALSE	FALSE	FALSE	FALSE	FALSE	FALSE	FALSE	FALSE	FALSE	TRUE	FALSE	FALSE	FALSE	FALSE	FALSE	FALSE
547	TRUE	white privilege	B	NA	NA	renaming-buildings first	college-loans	FALSE		FALSE	FALSE	other				FALSE	FALSE	FALSE	FALSE	FALSE	FALSE	FALSE	FALSE	FALSE	FALSE	FALSE	FALSE	FALSE	FALSE	FALSE	FALSE	FALSE	FALSE	FALSE
548	FALSE	white privilege	B	NA	NA	renaming-buildings first	renaming-buildings	TRUE	pro	TRUE	FALSE	pro	colleges_role			FALSE	TRUE	FALSE	FALSE	FALSE	FALSE	FALSE	FALSE	FALSE	FALSE	FALSE	FALSE	FALSE	FALSE	FALSE	FALSE	FALSE	FALSE	FALSE
549	FALSE	white privilege	B	NA	NA	renaming-buildings first	college-loans	FALSE		FALSE	FALSE	other				FALSE	FALSE	FALSE	FALSE	FALSE	FALSE	FALSE	FALSE	FALSE	FALSE	FALSE	FALSE	FALSE	FALSE	FALSE	FALSE	FALSE	FALSE	FALSE
550	TRUE	racial inequality	A	very unlikely	-2	NA	NA	FALSE	conditional	FALSE	FALSE	other	individuals_merits			FALSE	FALSE	FALSE	TRUE	FALSE	FALSE	FALSE	FALSE	FALSE	FALSE	FALSE	FALSE	FALSE	FALSE	FALSE	FALSE	FALSE	FALSE	FALSE
551	TRUE	white privilege	A	very unlikely	-2	NA	NA	FALSE	con	FALSE	TRUE	con	history_as_sacred			FALSE	FALSE	FALSE	FALSE	FALSE	TRUE	FALSE	FALSE	FALSE	FALSE	FALSE	FALSE	FALSE	FALSE	FALSE	FALSE	FALSE	FALSE	FALSE
552	NA	racial inequality	A	very unlikely	-2	NA	NA	FALSE	con	FALSE	TRUE	con	doesnt_matter	ad_hominem		FALSE	FALSE	FALSE	FALSE	FALSE	FALSE	FALSE	TRUE	FALSE	FALSE	FALSE	FALSE	FALSE	FALSE	TRUE	FALSE	FALSE	FALSE	TRUE
553	TRUE	white privilege	B	NA	NA	renaming-buildings first	college-loans	FALSE		FALSE	FALSE	other				FALSE	FALSE	FALSE	FALSE	FALSE	FALSE	FALSE	FALSE	FALSE	FALSE	FALSE	FALSE	FALSE	FALSE	FALSE	FALSE	FALSE	FALSE	FALSE
554	TRUE	racial inequality	B	NA	NA	college-loans first	college-loans	FALSE		FALSE	FALSE	other				FALSE	FALSE	FALSE	FALSE	FALSE	FALSE	FALSE	FALSE	FALSE	FALSE	FALSE	FALSE	FALSE	FALSE	FALSE	FALSE	FALSE	FALSE	FALSE
555	TRUE	white privilege	A	somewhat likely	1	NA	NA	FALSE	pro	TRUE	FALSE	pro	individuals_merits			FALSE	FALSE	FALSE	TRUE	FALSE	FALSE	FALSE	FALSE	FALSE	FALSE	FALSE	FALSE	FALSE	FALSE	FALSE	FALSE	FALSE	FALSE	FALSE
556	TRUE	racial inequality	A	very likely	2	NA	NA	FALSE	pro	TRUE	FALSE	pro	individuals_merits	history_as_lesson		FALSE	FALSE	FALSE	TRUE	FALSE	FALSE	FALSE	FALSE	FALSE	FALSE	FALSE	FALSE	FALSE	TRUE	FALSE	FALSE	FALSE	FALSE	FALSE
557	TRUE	racial inequality	B	NA	NA	college-loans first	both	FALSE	con	FALSE	TRUE	con	history_as_sacred			FALSE	FALSE	FALSE	FALSE	FALSE	TRUE	FALSE	FALSE	FALSE	FALSE	FALSE	FALSE	FALSE	FALSE	FALSE	FALSE	FALSE	FALSE	FALSE
558	FALSE	white privilege	B	NA	NA	renaming-buildings first	renaming-buildings	TRUE	pro	TRUE	FALSE	pro	other			FALSE	FALSE	FALSE	FALSE	FALSE	FALSE	TRUE	FALSE	FALSE	FALSE	FALSE	FALSE	FALSE	FALSE	FALSE	FALSE	FALSE	FALSE	TRUE
559	TRUE	racial inequality	A	somewhat likely	1	NA	NA	FALSE	neutral	FALSE	FALSE	other	history_as_lesson			FALSE	FALSE	FALSE	FALSE	FALSE	FALSE	FALSE	FALSE	FALSE	FALSE	FALSE	FALSE	FALSE	TRUE	FALSE	FALSE	FALSE	FALSE	FALSE
560	TRUE	racial inequality	B	NA	NA	college-loans first	college-loans	FALSE		FALSE	FALSE	other				FALSE	FALSE	FALSE	FALSE	FALSE	FALSE	FALSE	FALSE	FALSE	FALSE	FALSE	FALSE	FALSE	FALSE	FALSE	FALSE	FALSE	FALSE	FALSE
561	TRUE	racial inequality	A	very likely	2	NA	NA	FALSE	con	FALSE	TRUE	con	history_as_lesson	history_as_sacred		FALSE	FALSE	FALSE	FALSE	FALSE	TRUE	FALSE	FALSE	FALSE	FALSE	FALSE	FALSE	FALSE	TRUE	FALSE	FALSE	FALSE	FALSE	FALSE
562	TRUE	white privilege	A	very unlikely	-2	NA	NA	FALSE	unclear	FALSE	FALSE	other	other			FALSE	FALSE	FALSE	FALSE	FALSE	FALSE	TRUE	FALSE	FALSE	FALSE	FALSE	FALSE	FALSE	FALSE	FALSE	FALSE	FALSE	FALSE	TRUE
563	TRUE	white privilege	A	somewhat likely	1	NA	NA	FALSE	con	FALSE	TRUE	con	history_as_sacred	history_as_lesson	individuals_merits	FALSE	FALSE	FALSE	TRUE	FALSE	TRUE	FALSE	FALSE	FALSE	FALSE	FALSE	FALSE	FALSE	TRUE	FALSE	FALSE	FALSE	FALSE	FALSE
564	TRUE	white privilege	A	somewhat unlikely	-1	NA	NA	FALSE	con	FALSE	TRUE	con	other			FALSE	FALSE	FALSE	FALSE	FALSE	FALSE	TRUE	FALSE	FALSE	FALSE	FALSE	FALSE	FALSE	FALSE	FALSE	FALSE	FALSE	FALSE	TRUE
565	TRUE	white privilege	B	NA	NA	renaming-buildings first	college-loans	FALSE		FALSE	FALSE	other				FALSE	FALSE	FALSE	FALSE	FALSE	FALSE	FALSE	FALSE	FALSE	FALSE	FALSE	FALSE	FALSE	FALSE	FALSE	FALSE	FALSE	FALSE	FALSE
566	TRUE	racial inequality	A	somewhat unlikely	-1	NA	NA	FALSE	con	FALSE	TRUE	con	history_as_sacred			FALSE	FALSE	FALSE	FALSE	FALSE	TRUE	FALSE	FALSE	FALSE	FALSE	FALSE	FALSE	FALSE	FALSE	FALSE	FALSE	FALSE	FALSE	FALSE
567	TRUE	racial inequality	A	very likely	2	NA	NA	FALSE	pro	TRUE	FALSE	pro	colleges_role			FALSE	TRUE	FALSE	FALSE	FALSE	FALSE	FALSE	FALSE	FALSE	FALSE	FALSE	FALSE	FALSE	FALSE	FALSE	FALSE	FALSE	FALSE	FALSE
568	TRUE	racial inequality	A	somewhat likely	1	NA	NA	FALSE	pro	TRUE	FALSE	pro	other			FALSE	FALSE	FALSE	FALSE	FALSE	FALSE	TRUE	FALSE	FALSE	FALSE	FALSE	FALSE	FALSE	FALSE	FALSE	FALSE	FALSE	FALSE	TRUE
569	TRUE	white privilege	A	neither	0	NA	NA	FALSE	unclear	FALSE	FALSE	other	individuals_merits	other		FALSE	FALSE	FALSE	TRUE	FALSE	FALSE	TRUE	FALSE	FALSE	FALSE	FALSE	FALSE	FALSE	FALSE	FALSE	FALSE	FALSE	FALSE	TRUE
570	FALSE	white privilege	A	very likely	2	NA	NA	FALSE	pro	TRUE	FALSE	pro	individuals_merits			FALSE	FALSE	FALSE	TRUE	FALSE	FALSE	FALSE	FALSE	FALSE	FALSE	FALSE	FALSE	FALSE	FALSE	FALSE	FALSE	FALSE	FALSE	FALSE
571	TRUE	racial inequality	B	NA	NA	college-loans first	college-loans	FALSE		FALSE	FALSE	other				FALSE	FALSE	FALSE	FALSE	FALSE	FALSE	FALSE	FALSE	FALSE	FALSE	FALSE	FALSE	FALSE	FALSE	FALSE	FALSE	FALSE	FALSE	FALSE
572	TRUE	white privilege	A	somewhat unlikely	-1	NA	NA	FALSE	conditional	FALSE	FALSE	other	individuals_merits	history_is_past		FALSE	FALSE	FALSE	TRUE	FALSE	FALSE	FALSE	FALSE	FALSE	FALSE	FALSE	TRUE	FALSE	FALSE	FALSE	FALSE	FALSE	FALSE	FALSE
573	FALSE	white privilege	A	somewhat unlikely	-1	NA	NA	FALSE	con	FALSE	TRUE	con	doesnt_matter			FALSE	FALSE	FALSE	FALSE	FALSE	FALSE	FALSE	TRUE	FALSE	FALSE	FALSE	FALSE	FALSE	FALSE	FALSE	FALSE	FALSE	FALSE	FALSE
574	FALSE	white privilege	B	NA	NA	renaming-buildings first	college-loans	FALSE		FALSE	FALSE	other				FALSE	FALSE	FALSE	FALSE	FALSE	FALSE	FALSE	FALSE	FALSE	FALSE	FALSE	FALSE	FALSE	FALSE	FALSE	FALSE	FALSE	FALSE	FALSE
575	TRUE	white privilege	B	NA	NA	renaming-buildings first	renaming-buildings	TRUE	pro	TRUE	FALSE	pro	colleges_role	individuals_merits		FALSE	TRUE	FALSE	TRUE	FALSE	FALSE	FALSE	FALSE	FALSE	FALSE	FALSE	FALSE	FALSE	FALSE	FALSE	FALSE	FALSE	FALSE	FALSE
576	TRUE	white privilege	A	very likely	2	NA	NA	FALSE	con	FALSE	TRUE	con	ad_hominem			FALSE	FALSE	FALSE	FALSE	FALSE	FALSE	FALSE	FALSE	FALSE	FALSE	FALSE	FALSE	FALSE	FALSE	TRUE	FALSE	FALSE	FALSE	TRUE
577	TRUE	white privilege	B	NA	NA	college-loans first	college-loans	FALSE		FALSE	FALSE	other				FALSE	FALSE	FALSE	FALSE	FALSE	FALSE	FALSE	FALSE	FALSE	FALSE	FALSE	FALSE	FALSE	FALSE	FALSE	FALSE	FALSE	FALSE	FALSE
578	TRUE	racial inequality	A	somewhat unlikely	-1	NA	NA	FALSE	con	FALSE	TRUE	con	history_is_past	history_progress	doesnt_matter	FALSE	FALSE	FALSE	FALSE	FALSE	FALSE	FALSE	TRUE	FALSE	FALSE	FALSE	TRUE	TRUE	FALSE	FALSE	FALSE	FALSE	FALSE	FALSE
579	FALSE	racial inequality	A	somewhat likely	1	NA	NA	FALSE	con	FALSE	TRUE	con	history_as_sacred	doesnt_matter		FALSE	FALSE	FALSE	FALSE	FALSE	TRUE	FALSE	TRUE	FALSE	FALSE	FALSE	FALSE	FALSE	FALSE	FALSE	FALSE	FALSE	FALSE	FALSE
580	FALSE	white privilege	B	NA	NA	college-loans first	college-loans	FALSE		FALSE	FALSE	other				FALSE	FALSE	FALSE	FALSE	FALSE	FALSE	FALSE	FALSE	FALSE	FALSE	FALSE	FALSE	FALSE	FALSE	FALSE	FALSE	FALSE	FALSE	FALSE
581	TRUE	racial inequality	B	NA	NA	college-loans first	renaming-buildings	TRUE	con	FALSE	TRUE	con	history_as_sacred			FALSE	FALSE	FALSE	FALSE	FALSE	TRUE	FALSE	FALSE	FALSE	FALSE	FALSE	FALSE	FALSE	FALSE	FALSE	FALSE	FALSE	FALSE	FALSE
582	TRUE	racial inequality	A	very likely	2	NA	NA	FALSE	conditional	FALSE	FALSE	other	same_ppl_different_standards	history_as_sacred	individuals_merits	FALSE	FALSE	FALSE	TRUE	FALSE	TRUE	FALSE	FALSE	TRUE	FALSE	FALSE	FALSE	FALSE	FALSE	FALSE	FALSE	FALSE	FALSE	FALSE
583	TRUE	white privilege	B	NA	NA	renaming-buildings first	renaming-buildings	TRUE	conditional	FALSE	FALSE	other	individuals_merits			FALSE	FALSE	FALSE	TRUE	FALSE	FALSE	FALSE	FALSE	FALSE	FALSE	FALSE	FALSE	FALSE	FALSE	FALSE	FALSE	FALSE	FALSE	FALSE
584	TRUE	white privilege	B	NA	NA	college-loans first	college-loans	FALSE		FALSE	FALSE	other				FALSE	FALSE	FALSE	FALSE	FALSE	FALSE	FALSE	FALSE	FALSE	FALSE	FALSE	FALSE	FALSE	FALSE	FALSE	FALSE	FALSE	FALSE	FALSE
585	TRUE	racial inequality	A	somewhat unlikely	-1	NA	NA	FALSE	neutral	FALSE	FALSE	other	authority			FALSE	FALSE	FALSE	FALSE	TRUE	FALSE	FALSE	FALSE	FALSE	FALSE	FALSE	FALSE	FALSE	FALSE	FALSE	FALSE	FALSE	FALSE	FALSE
586	TRUE	white privilege	A	somewhat likely	1	NA	NA	FALSE	pro	TRUE	FALSE	pro	harm			TRUE	FALSE	FALSE	FALSE	FALSE	FALSE	FALSE	FALSE	FALSE	FALSE	FALSE	FALSE	FALSE	FALSE	FALSE	FALSE	FALSE	FALSE	FALSE
587	FALSE	white privilege	A	very likely	2	NA	NA	FALSE	pro	TRUE	FALSE	pro	history_progress	ad_hominem		FALSE	FALSE	FALSE	FALSE	FALSE	FALSE	FALSE	FALSE	FALSE	FALSE	FALSE	FALSE	TRUE	FALSE	TRUE	FALSE	FALSE	FALSE	TRUE
588	FALSE	racial inequality	A	somewhat unlikely	-1	NA	NA	FALSE	pro	TRUE	FALSE	pro	colleges_role			FALSE	TRUE	FALSE	FALSE	FALSE	FALSE	FALSE	FALSE	FALSE	FALSE	FALSE	FALSE	FALSE	FALSE	FALSE	FALSE	FALSE	FALSE	FALSE
589	TRUE	racial inequality	A	very unlikely	-2	NA	NA	FALSE	con	FALSE	TRUE	con	other			FALSE	FALSE	FALSE	FALSE	FALSE	FALSE	TRUE	FALSE	FALSE	FALSE	FALSE	FALSE	FALSE	FALSE	FALSE	FALSE	FALSE	FALSE	TRUE
590	TRUE	white privilege	A	somewhat unlikely	-1	NA	NA	FALSE	unclear	FALSE	FALSE	other	other			FALSE	FALSE	FALSE	FALSE	FALSE	FALSE	TRUE	FALSE	FALSE	FALSE	FALSE	FALSE	FALSE	FALSE	FALSE	FALSE	FALSE	FALSE	TRUE
591	TRUE	white privilege	B	NA	NA	college-loans first	college-loans	FALSE		FALSE	FALSE	other				FALSE	FALSE	FALSE	FALSE	FALSE	FALSE	FALSE	FALSE	FALSE	FALSE	FALSE	FALSE	FALSE	FALSE	FALSE	FALSE	FALSE	FALSE	FALSE
592	TRUE	white privilege	A	very likely	2	NA	NA	FALSE	con	FALSE	TRUE	con	history_as_sacred			FALSE	FALSE	FALSE	FALSE	FALSE	TRUE	FALSE	FALSE	FALSE	FALSE	FALSE	FALSE	FALSE	FALSE	FALSE	FALSE	FALSE	FALSE	FALSE
593	FALSE	racial inequality	A	somewhat unlikely	-1	NA	NA	FALSE	con	FALSE	TRUE	con	history_as_sacred	doesnt_matter	history_progress	FALSE	FALSE	FALSE	FALSE	FALSE	TRUE	FALSE	TRUE	FALSE	FALSE	FALSE	FALSE	TRUE	FALSE	FALSE	FALSE	FALSE	FALSE	FALSE
594	TRUE	racial inequality	A	neither	0	NA	NA	FALSE	unclear	FALSE	FALSE	other	harm	other		TRUE	FALSE	FALSE	FALSE	FALSE	FALSE	TRUE	FALSE	FALSE	FALSE	FALSE	FALSE	FALSE	FALSE	FALSE	FALSE	FALSE	FALSE	TRUE
595	TRUE	white privilege	B	NA	NA	renaming-buildings first	college-loans	FALSE		FALSE	FALSE	other				FALSE	FALSE	FALSE	FALSE	FALSE	FALSE	FALSE	FALSE	FALSE	FALSE	FALSE	FALSE	FALSE	FALSE	FALSE	FALSE	FALSE	FALSE	FALSE
596	FALSE	white privilege	B	NA	NA	college-loans first	college-loans	FALSE		FALSE	FALSE	other				FALSE	FALSE	FALSE	FALSE	FALSE	FALSE	FALSE	FALSE	FALSE	FALSE	FALSE	FALSE	FALSE	FALSE	FALSE	FALSE	FALSE	FALSE	FALSE
597	TRUE	racial inequality	B	NA	NA	college-loans first	college-loans	FALSE		FALSE	FALSE	other				FALSE	FALSE	FALSE	FALSE	FALSE	FALSE	FALSE	FALSE	FALSE	FALSE	FALSE	FALSE	FALSE	FALSE	FALSE	FALSE	FALSE	FALSE	FALSE
598	TRUE	white privilege	B	NA	NA	college-loans first	college-loans	FALSE		FALSE	FALSE	other				FALSE	FALSE	FALSE	FALSE	FALSE	FALSE	FALSE	FALSE	FALSE	FALSE	FALSE	FALSE	FALSE	FALSE	FALSE	FALSE	FALSE	FALSE	FALSE
599	TRUE	white privilege	A	neither	0	NA	NA	FALSE	pro	TRUE	FALSE	pro	other			FALSE	FALSE	FALSE	FALSE	FALSE	FALSE	TRUE	FALSE	FALSE	FALSE	FALSE	FALSE	FALSE	FALSE	FALSE	FALSE	FALSE	FALSE	TRUE
600	TRUE	white privilege	B	NA	NA	college-loans first	both	FALSE	unclear	FALSE	FALSE	other	challenges_question	ad_hominem		FALSE	FALSE	TRUE	FALSE	FALSE	FALSE	FALSE	FALSE	FALSE	FALSE	FALSE	FALSE	FALSE	FALSE	TRUE	FALSE	FALSE	FALSE	TRUE
601	TRUE	white privilege	A	somewhat unlikely	-1	NA	NA	FALSE	con	FALSE	TRUE	con	history_as_sacred	individuals_merits		FALSE	FALSE	FALSE	TRUE	FALSE	TRUE	FALSE	FALSE	FALSE	FALSE	FALSE	FALSE	FALSE	FALSE	FALSE	FALSE	FALSE	FALSE	FALSE
602	TRUE	white privilege	B	NA	NA	college-loans first	college-loans	FALSE		FALSE	FALSE	other				FALSE	FALSE	FALSE	FALSE	FALSE	FALSE	FALSE	FALSE	FALSE	FALSE	FALSE	FALSE	FALSE	FALSE	FALSE	FALSE	FALSE	FALSE	FALSE
603	FALSE	white privilege	A	very likely	2	NA	NA	FALSE	pro	TRUE	FALSE	pro	individuals_merits	history_progress		FALSE	FALSE	FALSE	TRUE	FALSE	FALSE	FALSE	FALSE	FALSE	FALSE	FALSE	FALSE	TRUE	FALSE	FALSE	FALSE	FALSE	FALSE	FALSE
604	FALSE	white privilege	A	somewhat unlikely	-1	NA	NA	FALSE	con	FALSE	TRUE	con	ad_hominem			FALSE	FALSE	FALSE	FALSE	FALSE	FALSE	FALSE	FALSE	FALSE	FALSE	FALSE	FALSE	FALSE	FALSE	TRUE	FALSE	FALSE	FALSE	TRUE
605	TRUE	white privilege	A	somewhat likely	1	NA	NA	FALSE	pro	TRUE	FALSE	pro	colleges_role			FALSE	TRUE	FALSE	FALSE	FALSE	FALSE	FALSE	FALSE	FALSE	FALSE	FALSE	FALSE	FALSE	FALSE	FALSE	FALSE	FALSE	FALSE	FALSE
606	TRUE	white privilege	B	NA	NA	renaming-buildings first	college-loans	FALSE		FALSE	FALSE	other				FALSE	FALSE	FALSE	FALSE	FALSE	FALSE	FALSE	FALSE	FALSE	FALSE	FALSE	FALSE	FALSE	FALSE	FALSE	FALSE	FALSE	FALSE	FALSE
607	TRUE	racial inequality	B	NA	NA	renaming-buildings first	college-loans	FALSE		FALSE	FALSE	other				FALSE	FALSE	FALSE	FALSE	FALSE	FALSE	FALSE	FALSE	FALSE	FALSE	FALSE	FALSE	FALSE	FALSE	FALSE	FALSE	FALSE	FALSE	FALSE
608	FALSE	racial inequality	A	somewhat likely	1	NA	NA	FALSE	pro	TRUE	FALSE	pro	history_progress			FALSE	FALSE	FALSE	FALSE	FALSE	FALSE	FALSE	FALSE	FALSE	FALSE	FALSE	FALSE	TRUE	FALSE	FALSE	FALSE	FALSE	FALSE	FALSE
609	TRUE	white privilege	A	very unlikely	-2	NA	NA	FALSE	pro	TRUE	FALSE	pro	history_progress			FALSE	FALSE	FALSE	FALSE	FALSE	FALSE	FALSE	FALSE	FALSE	FALSE	FALSE	FALSE	TRUE	FALSE	FALSE	FALSE	FALSE	FALSE	FALSE
610	FALSE	white privilege	B	NA	NA	college-loans first	renaming-buildings	TRUE	neutral	FALSE	FALSE	other	authority	other		FALSE	FALSE	FALSE	FALSE	TRUE	FALSE	TRUE	FALSE	FALSE	FALSE	FALSE	FALSE	FALSE	FALSE	FALSE	FALSE	FALSE	FALSE	TRUE
611	TRUE	white privilege	A	somewhat likely	1	NA	NA	FALSE	pro	TRUE	FALSE	pro	individuals_merits			FALSE	FALSE	FALSE	TRUE	FALSE	FALSE	FALSE	FALSE	FALSE	FALSE	FALSE	FALSE	FALSE	FALSE	FALSE	FALSE	FALSE	FALSE	FALSE
612	TRUE	racial inequality	B	NA	NA	renaming-buildings first	renaming-buildings	TRUE	pro	TRUE	FALSE	pro	colleges_role	history_progress	fairness	FALSE	TRUE	FALSE	FALSE	FALSE	FALSE	FALSE	FALSE	FALSE	FALSE	FALSE	FALSE	TRUE	FALSE	FALSE	FALSE	FALSE	TRUE	FALSE
613	FALSE	white privilege	A	neither	0	NA	NA	FALSE	pro	TRUE	FALSE	pro	colleges_role	harm		TRUE	TRUE	FALSE	FALSE	FALSE	FALSE	FALSE	FALSE	FALSE	FALSE	FALSE	FALSE	FALSE	FALSE	FALSE	FALSE	FALSE	FALSE	FALSE
614	TRUE	racial inequality	B	NA	NA	renaming-buildings first	college-loans	FALSE		FALSE	FALSE	other				FALSE	FALSE	FALSE	FALSE	FALSE	FALSE	FALSE	FALSE	FALSE	FALSE	FALSE	FALSE	FALSE	FALSE	FALSE	FALSE	FALSE	FALSE	FALSE
615	TRUE	white privilege	B	NA	NA	college-loans first	college-loans	FALSE		FALSE	FALSE	other				FALSE	FALSE	FALSE	FALSE	FALSE	FALSE	FALSE	FALSE	FALSE	FALSE	FALSE	FALSE	FALSE	FALSE	FALSE	FALSE	FALSE	FALSE	FALSE
616	TRUE	racial inequality	B	NA	NA	college-loans first	college-loans	FALSE		FALSE	FALSE	other				FALSE	FALSE	FALSE	FALSE	FALSE	FALSE	FALSE	FALSE	FALSE	FALSE	FALSE	FALSE	FALSE	FALSE	FALSE	FALSE	FALSE	FALSE	FALSE
617	FALSE	white privilege	A	very unlikely	-2	NA	NA	FALSE	pro	TRUE	FALSE	pro	individuals_merits			FALSE	FALSE	FALSE	TRUE	FALSE	FALSE	FALSE	FALSE	FALSE	FALSE	FALSE	FALSE	FALSE	FALSE	FALSE	FALSE	FALSE	FALSE	FALSE
618	FALSE	racial inequality	B	NA	NA	renaming-buildings first	college-loans	FALSE		FALSE	FALSE	other				FALSE	FALSE	FALSE	FALSE	FALSE	FALSE	FALSE	FALSE	FALSE	FALSE	FALSE	FALSE	FALSE	FALSE	FALSE	FALSE	FALSE	FALSE	FALSE
619	TRUE	white privilege	A	very unlikely	-2	NA	NA	FALSE	unclear	FALSE	FALSE	other	other			FALSE	FALSE	FALSE	FALSE	FALSE	FALSE	TRUE	FALSE	FALSE	FALSE	FALSE	FALSE	FALSE	FALSE	FALSE	FALSE	FALSE	FALSE	TRUE
620	FALSE	racial inequality	A	very likely	2	NA	NA	FALSE	unclear	FALSE	FALSE	other	harm			TRUE	FALSE	FALSE	FALSE	FALSE	FALSE	FALSE	FALSE	FALSE	FALSE	FALSE	FALSE	FALSE	FALSE	FALSE	FALSE	FALSE	FALSE	FALSE
621	TRUE	racial inequality	A	very likely	2	NA	NA	FALSE	con	FALSE	TRUE	con	history_as_lesson			FALSE	FALSE	FALSE	FALSE	FALSE	FALSE	FALSE	FALSE	FALSE	FALSE	FALSE	FALSE	FALSE	TRUE	FALSE	FALSE	FALSE	FALSE	FALSE
622	TRUE	white privilege	A	very unlikely	-2	NA	NA	FALSE	pro	TRUE	FALSE	pro	harm			TRUE	FALSE	FALSE	FALSE	FALSE	FALSE	FALSE	FALSE	FALSE	FALSE	FALSE	FALSE	FALSE	FALSE	FALSE	FALSE	FALSE	FALSE	FALSE
623	TRUE	white privilege	A	somewhat unlikely	-1	NA	NA	FALSE	unclear	FALSE	FALSE	other	other			FALSE	FALSE	FALSE	FALSE	FALSE	FALSE	TRUE	FALSE	FALSE	FALSE	FALSE	FALSE	FALSE	FALSE	FALSE	FALSE	FALSE	FALSE	TRUE
624	TRUE	racial inequality	A	somewhat likely	1	NA	NA	FALSE	con	FALSE	TRUE	con	doesnt_matter	cost		FALSE	FALSE	FALSE	FALSE	FALSE	FALSE	FALSE	TRUE	FALSE	TRUE	FALSE	FALSE	FALSE	FALSE	FALSE	FALSE	FALSE	FALSE	FALSE
625	FALSE	racial inequality	A	very likely	2	NA	NA	FALSE	pro	TRUE	FALSE	pro	other			FALSE	FALSE	FALSE	FALSE	FALSE	FALSE	TRUE	FALSE	FALSE	FALSE	FALSE	FALSE	FALSE	FALSE	FALSE	FALSE	FALSE	FALSE	TRUE
626	TRUE	white privilege	B	NA	NA	renaming-buildings first	college-loans	FALSE		FALSE	FALSE	other				FALSE	FALSE	FALSE	FALSE	FALSE	FALSE	FALSE	FALSE	FALSE	FALSE	FALSE	FALSE	FALSE	FALSE	FALSE	FALSE	FALSE	FALSE	FALSE
627	TRUE	racial inequality	B	NA	NA	college-loans first	college-loans	FALSE		FALSE	FALSE	other				FALSE	FALSE	FALSE	FALSE	FALSE	FALSE	FALSE	FALSE	FALSE	FALSE	FALSE	FALSE	FALSE	FALSE	FALSE	FALSE	FALSE	FALSE	FALSE
628	TRUE	racial inequality	B	NA	NA	renaming-buildings first	renaming-buildings	TRUE	pro	TRUE	FALSE	pro	harm			TRUE	FALSE	FALSE	FALSE	FALSE	FALSE	FALSE	FALSE	FALSE	FALSE	FALSE	FALSE	FALSE	FALSE	FALSE	FALSE	FALSE	FALSE	FALSE
629	TRUE	racial inequality	B	NA	NA	college-loans first	renaming-buildings	TRUE	unclear	FALSE	FALSE	other	other			FALSE	FALSE	FALSE	FALSE	FALSE	FALSE	TRUE	FALSE	FALSE	FALSE	FALSE	FALSE	FALSE	FALSE	FALSE	FALSE	FALSE	FALSE	TRUE
630	TRUE	white privilege	A	somewhat unlikely	-1	NA	NA	FALSE	con	FALSE	TRUE	con	history_as_sacred	history_as_lesson	individuals_merits	FALSE	FALSE	FALSE	TRUE	FALSE	TRUE	FALSE	FALSE	FALSE	FALSE	FALSE	FALSE	FALSE	TRUE	FALSE	FALSE	FALSE	FALSE	FALSE
631	TRUE	racial inequality	A	somewhat likely	1	NA	NA	FALSE	pro	TRUE	FALSE	pro	history_progress			FALSE	FALSE	FALSE	FALSE	FALSE	FALSE	FALSE	FALSE	FALSE	FALSE	FALSE	FALSE	TRUE	FALSE	FALSE	FALSE	FALSE	FALSE	FALSE
632	TRUE	racial inequality	B	NA	NA	renaming-buildings first	renaming-buildings	TRUE	pro	TRUE	FALSE	pro	history_progress	other		FALSE	FALSE	FALSE	FALSE	FALSE	FALSE	TRUE	FALSE	FALSE	FALSE	FALSE	FALSE	TRUE	FALSE	FALSE	FALSE	FALSE	FALSE	TRUE
633	TRUE	white privilege	B	NA	NA	college-loans first	renaming-buildings	TRUE	con	FALSE	TRUE	con	history_as_sacred	same_ppl_different_standards	action	FALSE	FALSE	FALSE	FALSE	FALSE	TRUE	FALSE	FALSE	TRUE	FALSE	FALSE	FALSE	FALSE	FALSE	FALSE	TRUE	FALSE	FALSE	FALSE
634	TRUE	white privilege	B	NA	NA	renaming-buildings first	college-loans	FALSE		FALSE	FALSE	other				FALSE	FALSE	FALSE	FALSE	FALSE	FALSE	FALSE	FALSE	FALSE	FALSE	FALSE	FALSE	FALSE	FALSE	FALSE	FALSE	FALSE	FALSE	FALSE
635	TRUE	white privilege	B	NA	NA	college-loans first	both	FALSE	con	FALSE	TRUE	con	history_as_sacred			FALSE	FALSE	FALSE	FALSE	FALSE	TRUE	FALSE	FALSE	FALSE	FALSE	FALSE	FALSE	FALSE	FALSE	FALSE	FALSE	FALSE	FALSE	FALSE
636	TRUE	racial inequality	A	somewhat likely	1	NA	NA	FALSE	con	FALSE	TRUE	con	history_as_sacred	action	history_as_lesson	FALSE	FALSE	FALSE	FALSE	FALSE	TRUE	FALSE	FALSE	FALSE	FALSE	FALSE	FALSE	FALSE	TRUE	FALSE	TRUE	FALSE	FALSE	FALSE
637	TRUE	white privilege	B	NA	NA	college-loans first	college-loans	FALSE		FALSE	FALSE	other				FALSE	FALSE	FALSE	FALSE	FALSE	FALSE	FALSE	FALSE	FALSE	FALSE	FALSE	FALSE	FALSE	FALSE	FALSE	FALSE	FALSE	FALSE	FALSE
638	TRUE	racial inequality	B	NA	NA	renaming-buildings first	college-loans	FALSE		FALSE	FALSE	other				FALSE	FALSE	FALSE	FALSE	FALSE	FALSE	FALSE	FALSE	FALSE	FALSE	FALSE	FALSE	FALSE	FALSE	FALSE	FALSE	FALSE	FALSE	FALSE
639	TRUE	racial inequality	A	somewhat unlikely	-1	NA	NA	FALSE	con	FALSE	TRUE	con	history_as_sacred	action		FALSE	FALSE	FALSE	FALSE	FALSE	TRUE	FALSE	FALSE	FALSE	FALSE	FALSE	FALSE	FALSE	FALSE	FALSE	TRUE	FALSE	FALSE	FALSE
640	TRUE	racial inequality	B	NA	NA	college-loans first	renaming-buildings	TRUE	con	FALSE	TRUE	con	ad_hominem	doesnt_matter		FALSE	FALSE	FALSE	FALSE	FALSE	FALSE	FALSE	TRUE	FALSE	FALSE	FALSE	FALSE	FALSE	FALSE	TRUE	FALSE	FALSE	FALSE	TRUE
641	TRUE	white privilege	A	somewhat likely	1	NA	NA	FALSE	con	FALSE	TRUE	con	history_as_sacred	individuals_merits	doesnt_matter	FALSE	FALSE	FALSE	TRUE	FALSE	TRUE	FALSE	TRUE	FALSE	FALSE	FALSE	FALSE	FALSE	FALSE	FALSE	FALSE	FALSE	FALSE	FALSE
642	TRUE	white privilege	A	neither	0	NA	NA	FALSE	pro	TRUE	FALSE	pro	individuals_merits			FALSE	FALSE	FALSE	TRUE	FALSE	FALSE	FALSE	FALSE	FALSE	FALSE	FALSE	FALSE	FALSE	FALSE	FALSE	FALSE	FALSE	FALSE	FALSE
643	TRUE	racial inequality	A	very unlikely	-2	NA	NA	FALSE	pro	TRUE	FALSE	pro	individuals_merits	history_progress		FALSE	FALSE	FALSE	TRUE	FALSE	FALSE	FALSE	FALSE	FALSE	FALSE	FALSE	FALSE	TRUE	FALSE	FALSE	FALSE	FALSE	FALSE	FALSE
644	TRUE	white privilege	B	NA	NA	college-loans first	college-loans	FALSE		FALSE	FALSE	other				FALSE	FALSE	FALSE	FALSE	FALSE	FALSE	FALSE	FALSE	FALSE	FALSE	FALSE	FALSE	FALSE	FALSE	FALSE	FALSE	FALSE	FALSE	FALSE
645	TRUE	racial inequality	B	NA	NA	renaming-buildings first	college-loans	FALSE		FALSE	FALSE	other				FALSE	FALSE	FALSE	FALSE	FALSE	FALSE	FALSE	FALSE	FALSE	FALSE	FALSE	FALSE	FALSE	FALSE	FALSE	FALSE	FALSE	FALSE	FALSE
646	TRUE	racial inequality	B	NA	NA	renaming-buildings first	renaming-buildings	TRUE	pro	TRUE	FALSE	pro	other			FALSE	FALSE	FALSE	FALSE	FALSE	FALSE	TRUE	FALSE	FALSE	FALSE	FALSE	FALSE	FALSE	FALSE	FALSE	FALSE	FALSE	FALSE	TRUE
647	TRUE	racial inequality	A	somewhat likely	1	NA	NA	FALSE	con	FALSE	TRUE	con	history_as_lesson	history_as_sacred	doesnt_matter	FALSE	FALSE	FALSE	FALSE	FALSE	TRUE	FALSE	TRUE	FALSE	FALSE	FALSE	FALSE	FALSE	TRUE	FALSE	FALSE	FALSE	FALSE	FALSE
648	TRUE	white privilege	A	very unlikely	-2	NA	NA	FALSE	con	FALSE	TRUE	con	cost	doesnt_matter		FALSE	FALSE	FALSE	FALSE	FALSE	FALSE	FALSE	TRUE	FALSE	TRUE	FALSE	FALSE	FALSE	FALSE	FALSE	FALSE	FALSE	FALSE	FALSE
649	TRUE	white privilege	B	NA	NA	college-loans first	renaming-buildings	TRUE	pro	TRUE	FALSE	pro	individuals_merits			FALSE	FALSE	FALSE	TRUE	FALSE	FALSE	FALSE	FALSE	FALSE	FALSE	FALSE	FALSE	FALSE	FALSE	FALSE	FALSE	FALSE	FALSE	FALSE
650	TRUE	white privilege	A	somewhat likely	1	NA	NA	FALSE	pro	TRUE	FALSE	pro	harm	history_progress	colleges_role	TRUE	TRUE	FALSE	FALSE	FALSE	FALSE	FALSE	FALSE	FALSE	FALSE	FALSE	FALSE	TRUE	FALSE	FALSE	FALSE	FALSE	FALSE	FALSE
651	TRUE	white privilege	B	NA	NA	college-loans first	college-loans	FALSE		FALSE	FALSE	other				FALSE	FALSE	FALSE	FALSE	FALSE	FALSE	FALSE	FALSE	FALSE	FALSE	FALSE	FALSE	FALSE	FALSE	FALSE	FALSE	FALSE	FALSE	FALSE
652	FALSE	white privilege	A	somewhat unlikely	-1	NA	NA	FALSE	unclear	FALSE	FALSE	other	same_ppl_different_standards	other		FALSE	FALSE	FALSE	FALSE	FALSE	FALSE	TRUE	FALSE	TRUE	FALSE	FALSE	FALSE	FALSE	FALSE	FALSE	FALSE	FALSE	FALSE	TRUE
653	TRUE	racial inequality	A	very unlikely	-2	NA	NA	FALSE	con	FALSE	TRUE	con	ad_hominem	other		FALSE	FALSE	FALSE	FALSE	FALSE	FALSE	TRUE	FALSE	FALSE	FALSE	FALSE	FALSE	FALSE	FALSE	TRUE	FALSE	FALSE	FALSE	TRUE
654	TRUE	racial inequality	B	NA	NA	college-loans first	renaming-buildings	TRUE	pro	TRUE	FALSE	pro	colleges_role	harm		TRUE	TRUE	FALSE	FALSE	FALSE	FALSE	FALSE	FALSE	FALSE	FALSE	FALSE	FALSE	FALSE	FALSE	FALSE	FALSE	FALSE	FALSE	FALSE
655	TRUE	racial inequality	B	NA	NA	renaming-buildings first	renaming-buildings	TRUE	neutral	FALSE	FALSE	other	authority	unintended_consequences		FALSE	FALSE	FALSE	FALSE	TRUE	FALSE	FALSE	FALSE	FALSE	FALSE	FALSE	FALSE	FALSE	FALSE	FALSE	FALSE	TRUE	FALSE	FALSE
656	FALSE	racial inequality	A	very likely	2	NA	NA	FALSE	unclear	FALSE	FALSE	other	other			FALSE	FALSE	FALSE	FALSE	FALSE	FALSE	TRUE	FALSE	FALSE	FALSE	FALSE	FALSE	FALSE	FALSE	FALSE	FALSE	FALSE	FALSE	TRUE
657	TRUE	racial inequality	B	NA	NA	college-loans first	college-loans	FALSE		FALSE	FALSE	other				FALSE	FALSE	FALSE	FALSE	FALSE	FALSE	FALSE	FALSE	FALSE	FALSE	FALSE	FALSE	FALSE	FALSE	FALSE	FALSE	FALSE	FALSE	FALSE
658	TRUE	white privilege	B	NA	NA	renaming-buildings first	renaming-buildings	TRUE	pro	TRUE	FALSE	pro	individuals_merits			FALSE	FALSE	FALSE	TRUE	FALSE	FALSE	FALSE	FALSE	FALSE	FALSE	FALSE	FALSE	FALSE	FALSE	FALSE	FALSE	FALSE	FALSE	FALSE
659	TRUE	racial inequality	B	NA	NA	college-loans first	college-loans	FALSE		FALSE	FALSE	other				FALSE	FALSE	FALSE	FALSE	FALSE	FALSE	FALSE	FALSE	FALSE	FALSE	FALSE	FALSE	FALSE	FALSE	FALSE	FALSE	FALSE	FALSE	FALSE
660	TRUE	racial inequality	B	NA	NA	renaming-buildings first	college-loans	FALSE		FALSE	FALSE	other				FALSE	FALSE	FALSE	FALSE	FALSE	FALSE	FALSE	FALSE	FALSE	FALSE	FALSE	FALSE	FALSE	FALSE	FALSE	FALSE	FALSE	FALSE	FALSE
661	TRUE	white privilege	A	very unlikely	-2	NA	NA	FALSE	conditional	FALSE	FALSE	other	individuals_merits			FALSE	FALSE	FALSE	TRUE	FALSE	FALSE	FALSE	FALSE	FALSE	FALSE	FALSE	FALSE	FALSE	FALSE	FALSE	FALSE	FALSE	FALSE	FALSE
662	TRUE	racial inequality	A	somewhat likely	1	NA	NA	FALSE	pro	TRUE	FALSE	pro	individuals_merits			FALSE	FALSE	FALSE	TRUE	FALSE	FALSE	FALSE	FALSE	FALSE	FALSE	FALSE	FALSE	FALSE	FALSE	FALSE	FALSE	FALSE	FALSE	FALSE
663	TRUE	racial inequality	B	NA	NA	renaming-buildings first	college-loans	FALSE		FALSE	FALSE	other				FALSE	FALSE	FALSE	FALSE	FALSE	FALSE	FALSE	FALSE	FALSE	FALSE	FALSE	FALSE	FALSE	FALSE	FALSE	FALSE	FALSE	FALSE	FALSE
664	FALSE	racial inequality	B	NA	NA	college-loans first	renaming-buildings	TRUE	pro	TRUE	FALSE	pro	colleges_role			FALSE	TRUE	FALSE	FALSE	FALSE	FALSE	FALSE	FALSE	FALSE	FALSE	FALSE	FALSE	FALSE	FALSE	FALSE	FALSE	FALSE	FALSE	FALSE
665	TRUE	racial inequality	A	somewhat likely	1	NA	NA	FALSE	conditional	FALSE	FALSE	other	history_as_sacred			FALSE	FALSE	FALSE	FALSE	FALSE	TRUE	FALSE	FALSE	FALSE	FALSE	FALSE	FALSE	FALSE	FALSE	FALSE	FALSE	FALSE	FALSE	FALSE
666	TRUE	white privilege	A	very unlikely	-2	NA	NA	FALSE	con	FALSE	TRUE	con	colleges_role			FALSE	TRUE	FALSE	FALSE	FALSE	FALSE	FALSE	FALSE	FALSE	FALSE	FALSE	FALSE	FALSE	FALSE	FALSE	FALSE	FALSE	FALSE	FALSE
667	TRUE	racial inequality	A	very unlikely	-2	NA	NA	FALSE	unclear	FALSE	FALSE	other	other			FALSE	FALSE	FALSE	FALSE	FALSE	FALSE	TRUE	FALSE	FALSE	FALSE	FALSE	FALSE	FALSE	FALSE	FALSE	FALSE	FALSE	FALSE	TRUE
668	TRUE	racial inequality	A	very unlikely	-2	NA	NA	FALSE	unclear	FALSE	FALSE	other	challenges_question			FALSE	FALSE	TRUE	FALSE	FALSE	FALSE	FALSE	FALSE	FALSE	FALSE	FALSE	FALSE	FALSE	FALSE	FALSE	FALSE	FALSE	FALSE	TRUE
669	TRUE	racial inequality	B	NA	NA	renaming-buildings first	college-loans	FALSE		FALSE	FALSE	other				FALSE	FALSE	FALSE	FALSE	FALSE	FALSE	FALSE	FALSE	FALSE	FALSE	FALSE	FALSE	FALSE	FALSE	FALSE	FALSE	FALSE	FALSE	FALSE
670	TRUE	racial inequality	B	NA	NA	renaming-buildings first	college-loans	FALSE		FALSE	FALSE	other				FALSE	FALSE	FALSE	FALSE	FALSE	FALSE	FALSE	FALSE	FALSE	FALSE	FALSE	FALSE	FALSE	FALSE	FALSE	FALSE	FALSE	FALSE	FALSE
671	FALSE	racial inequality	A	neither	0	NA	NA	FALSE	conditional	FALSE	FALSE	other	individuals_merits	colleges_role		FALSE	TRUE	FALSE	TRUE	FALSE	FALSE	FALSE	FALSE	FALSE	FALSE	FALSE	FALSE	FALSE	FALSE	FALSE	FALSE	FALSE	FALSE	FALSE
672	TRUE	racial inequality	B	NA	NA	college-loans first	renaming-buildings	TRUE	pro	TRUE	FALSE	pro	individuals_merits	history_progress		FALSE	FALSE	FALSE	TRUE	FALSE	FALSE	FALSE	FALSE	FALSE	FALSE	FALSE	FALSE	TRUE	FALSE	FALSE	FALSE	FALSE	FALSE	FALSE
673	FALSE	racial inequality	B	NA	NA	renaming-buildings first	college-loans	FALSE		FALSE	FALSE	other				FALSE	FALSE	FALSE	FALSE	FALSE	FALSE	FALSE	FALSE	FALSE	FALSE	FALSE	FALSE	FALSE	FALSE	FALSE	FALSE	FALSE	FALSE	FALSE
674	FALSE	racial inequality	A	somewhat likely	1	NA	NA	FALSE	pro	TRUE	FALSE	pro	harm			TRUE	FALSE	FALSE	FALSE	FALSE	FALSE	FALSE	FALSE	FALSE	FALSE	FALSE	FALSE	FALSE	FALSE	FALSE	FALSE	FALSE	FALSE	FALSE
675	TRUE	racial inequality	B	NA	NA	renaming-buildings first	college-loans	FALSE		FALSE	FALSE	other				FALSE	FALSE	FALSE	FALSE	FALSE	FALSE	FALSE	FALSE	FALSE	FALSE	FALSE	FALSE	FALSE	FALSE	FALSE	FALSE	FALSE	FALSE	FALSE
676	FALSE	white privilege	B	NA	NA	college-loans first	both	FALSE	pro	TRUE	FALSE	pro	individuals_merits			FALSE	FALSE	FALSE	TRUE	FALSE	FALSE	FALSE	FALSE	FALSE	FALSE	FALSE	FALSE	FALSE	FALSE	FALSE	FALSE	FALSE	FALSE	FALSE
677	TRUE	white privilege	B	NA	NA	renaming-buildings first	college-loans	FALSE		FALSE	FALSE	other				FALSE	FALSE	FALSE	FALSE	FALSE	FALSE	FALSE	FALSE	FALSE	FALSE	FALSE	FALSE	FALSE	FALSE	FALSE	FALSE	FALSE	FALSE	FALSE
678	FALSE	white privilege	A	neither	0	NA	NA	FALSE	neutral	FALSE	FALSE	other	action			FALSE	FALSE	FALSE	FALSE	FALSE	FALSE	FALSE	FALSE	FALSE	FALSE	FALSE	FALSE	FALSE	FALSE	FALSE	TRUE	FALSE	FALSE	FALSE
679	TRUE	white privilege	B	NA	NA	college-loans first	college-loans	FALSE		FALSE	FALSE	other				FALSE	FALSE	FALSE	FALSE	FALSE	FALSE	FALSE	FALSE	FALSE	FALSE	FALSE	FALSE	FALSE	FALSE	FALSE	FALSE	FALSE	FALSE	FALSE
680	TRUE	racial inequality	B	NA	NA	renaming-buildings first	college-loans	FALSE		FALSE	FALSE	other				FALSE	FALSE	FALSE	FALSE	FALSE	FALSE	FALSE	FALSE	FALSE	FALSE	FALSE	FALSE	FALSE	FALSE	FALSE	FALSE	FALSE	FALSE	FALSE
681	TRUE	racial inequality	A	very unlikely	-2	NA	NA	FALSE	pro	TRUE	FALSE	pro	history_progress			FALSE	FALSE	FALSE	FALSE	FALSE	FALSE	FALSE	FALSE	FALSE	FALSE	FALSE	FALSE	TRUE	FALSE	FALSE	FALSE	FALSE	FALSE	FALSE
682	TRUE	racial inequality	B	NA	NA	college-loans first	college-loans	FALSE		FALSE	FALSE	other				FALSE	FALSE	FALSE	FALSE	FALSE	FALSE	FALSE	FALSE	FALSE	FALSE	FALSE	FALSE	FALSE	FALSE	FALSE	FALSE	FALSE	FALSE	FALSE
683	FALSE	white privilege	A	somewhat likely	1	NA	NA	FALSE	unclear	FALSE	FALSE	other	other			FALSE	FALSE	FALSE	FALSE	FALSE	FALSE	TRUE	FALSE	FALSE	FALSE	FALSE	FALSE	FALSE	FALSE	FALSE	FALSE	FALSE	FALSE	TRUE
684	FALSE	white privilege	B	NA	NA	renaming-buildings first	renaming-buildings	TRUE	unclear	FALSE	FALSE	other	same_ppl_different_standards			FALSE	FALSE	FALSE	FALSE	FALSE	FALSE	FALSE	FALSE	TRUE	FALSE	FALSE	FALSE	FALSE	FALSE	FALSE	FALSE	FALSE	FALSE	FALSE
685	FALSE	white privilege	A	very likely	2	NA	NA	FALSE	pro	TRUE	FALSE	pro	fairness			FALSE	FALSE	FALSE	FALSE	FALSE	FALSE	FALSE	FALSE	FALSE	FALSE	FALSE	FALSE	FALSE	FALSE	FALSE	FALSE	FALSE	TRUE	FALSE
686	TRUE	racial inequality	A	somewhat likely	1	NA	NA	FALSE	unclear	FALSE	FALSE	other	ad_hominem	other		FALSE	FALSE	FALSE	FALSE	FALSE	FALSE	TRUE	FALSE	FALSE	FALSE	FALSE	FALSE	FALSE	FALSE	TRUE	FALSE	FALSE	FALSE	TRUE
687	TRUE	racial inequality	A	somewhat likely	1	NA	NA	FALSE	pro	TRUE	FALSE	pro	individuals_merits			FALSE	FALSE	FALSE	TRUE	FALSE	FALSE	FALSE	FALSE	FALSE	FALSE	FALSE	FALSE	FALSE	FALSE	FALSE	FALSE	FALSE	FALSE	FALSE
688	FALSE	white privilege	B	NA	NA	college-loans first	both	FALSE	unclear	FALSE	FALSE	other	harm			TRUE	FALSE	FALSE	FALSE	FALSE	FALSE	FALSE	FALSE	FALSE	FALSE	FALSE	FALSE	FALSE	FALSE	FALSE	FALSE	FALSE	FALSE	FALSE
689	TRUE	white privilege	B	NA	NA	college-loans first	college-loans	FALSE		FALSE	FALSE	other				FALSE	FALSE	FALSE	FALSE	FALSE	FALSE	FALSE	FALSE	FALSE	FALSE	FALSE	FALSE	FALSE	FALSE	FALSE	FALSE	FALSE	FALSE	FALSE
690	TRUE	racial inequality	B	NA	NA	renaming-buildings first	renaming-buildings	TRUE	con	FALSE	TRUE	con	individuals_merits	action	history_as_sacred	FALSE	FALSE	FALSE	TRUE	FALSE	TRUE	FALSE	FALSE	FALSE	FALSE	FALSE	FALSE	FALSE	FALSE	FALSE	TRUE	FALSE	FALSE	FALSE
691	FALSE	racial inequality	B	NA	NA	renaming-buildings first	college-loans	FALSE		FALSE	FALSE	other				FALSE	FALSE	FALSE	FALSE	FALSE	FALSE	FALSE	FALSE	FALSE	FALSE	FALSE	FALSE	FALSE	FALSE	FALSE	FALSE	FALSE	FALSE	FALSE
692	TRUE	white privilege	A	somewhat likely	1	NA	NA	FALSE	conditional	FALSE	FALSE	other	individuals_merits			FALSE	FALSE	FALSE	TRUE	FALSE	FALSE	FALSE	FALSE	FALSE	FALSE	FALSE	FALSE	FALSE	FALSE	FALSE	FALSE	FALSE	FALSE	FALSE
693	FALSE	racial inequality	B	NA	NA	college-loans first	renaming-buildings	TRUE	unclear	FALSE	FALSE	other	individuals_merits			FALSE	FALSE	FALSE	TRUE	FALSE	FALSE	FALSE	FALSE	FALSE	FALSE	FALSE	FALSE	FALSE	FALSE	FALSE	FALSE	FALSE	FALSE	FALSE
694	TRUE	white privilege	A	neither	0	NA	NA	FALSE	conditional	FALSE	FALSE	other	individuals_merits	harm		TRUE	FALSE	FALSE	TRUE	FALSE	FALSE	FALSE	FALSE	FALSE	FALSE	FALSE	FALSE	FALSE	FALSE	FALSE	FALSE	FALSE	FALSE	FALSE
695	TRUE	white privilege	B	NA	NA	college-loans first	both	FALSE	pro	TRUE	FALSE	pro	individuals_merits			FALSE	FALSE	FALSE	TRUE	FALSE	FALSE	FALSE	FALSE	FALSE	FALSE	FALSE	FALSE	FALSE	FALSE	FALSE	FALSE	FALSE	FALSE	FALSE
696	TRUE	white privilege	B	NA	NA	renaming-buildings first	renaming-buildings	TRUE	con	FALSE	TRUE	con	doesnt_matter	individuals_merits	ad_hominem	FALSE	FALSE	FALSE	TRUE	FALSE	FALSE	FALSE	TRUE	FALSE	FALSE	FALSE	FALSE	FALSE	FALSE	TRUE	FALSE	FALSE	FALSE	TRUE
697	TRUE	white privilege	A	very unlikely	-2	NA	NA	FALSE	con	FALSE	TRUE	con	other			FALSE	FALSE	FALSE	FALSE	FALSE	FALSE	TRUE	FALSE	FALSE	FALSE	FALSE	FALSE	FALSE	FALSE	FALSE	FALSE	FALSE	FALSE	TRUE
698	TRUE	white privilege	B	NA	NA	renaming-buildings first	renaming-buildings	TRUE	con	FALSE	TRUE	con	history_as_sacred	challenges_question	ad_hominem	FALSE	FALSE	TRUE	FALSE	FALSE	TRUE	FALSE	FALSE	FALSE	FALSE	FALSE	FALSE	FALSE	FALSE	TRUE	FALSE	FALSE	FALSE	TRUE
699	TRUE	racial inequality	A	somewhat likely	1	NA	NA	FALSE	pro	TRUE	FALSE	pro	colleges_role	individuals_merits		FALSE	TRUE	FALSE	TRUE	FALSE	FALSE	FALSE	FALSE	FALSE	FALSE	FALSE	FALSE	FALSE	FALSE	FALSE	FALSE	FALSE	FALSE	FALSE
700	TRUE	white privilege	A	somewhat likely	1	NA	NA	FALSE	con	FALSE	TRUE	con	ad_hominem			FALSE	FALSE	FALSE	FALSE	FALSE	FALSE	FALSE	FALSE	FALSE	FALSE	FALSE	FALSE	FALSE	FALSE	TRUE	FALSE	FALSE	FALSE	TRUE
701	FALSE	white privilege	B	NA	NA	college-loans first	renaming-buildings	TRUE	neutral	FALSE	FALSE	other	challenges_question	other		FALSE	FALSE	TRUE	FALSE	FALSE	FALSE	TRUE	FALSE	FALSE	FALSE	FALSE	FALSE	FALSE	FALSE	FALSE	FALSE	FALSE	FALSE	TRUE
702	TRUE	white privilege	A	somewhat unlikely	-1	NA	NA	FALSE	unclear	FALSE	FALSE	other	other			FALSE	FALSE	FALSE	FALSE	FALSE	FALSE	TRUE	FALSE	FALSE	FALSE	FALSE	FALSE	FALSE	FALSE	FALSE	FALSE	FALSE	FALSE	TRUE
703	TRUE	white privilege	A	somewhat likely	1	NA	NA	FALSE	con	FALSE	TRUE	con	consistency	history_as_sacred		FALSE	FALSE	FALSE	FALSE	FALSE	TRUE	FALSE	FALSE	FALSE	FALSE	TRUE	FALSE	FALSE	FALSE	FALSE	FALSE	FALSE	FALSE	FALSE
704	TRUE	white privilege	A	somewhat unlikely	-1	NA	NA	FALSE	pro	TRUE	FALSE	pro	other			FALSE	FALSE	FALSE	FALSE	FALSE	FALSE	TRUE	FALSE	FALSE	FALSE	FALSE	FALSE	FALSE	FALSE	FALSE	FALSE	FALSE	FALSE	TRUE
705	FALSE	racial inequality	A	somewhat unlikely	-1	NA	NA	FALSE	neutral	FALSE	FALSE	other	history_as_sacred	individuals_merits		FALSE	FALSE	FALSE	TRUE	FALSE	TRUE	FALSE	FALSE	FALSE	FALSE	FALSE	FALSE	FALSE	FALSE	FALSE	FALSE	FALSE	FALSE	FALSE
706	TRUE	racial inequality	A	very unlikely	-2	NA	NA	FALSE	pro	TRUE	FALSE	pro	authority	colleges_role		FALSE	TRUE	FALSE	FALSE	TRUE	FALSE	FALSE	FALSE	FALSE	FALSE	FALSE	FALSE	FALSE	FALSE	FALSE	FALSE	FALSE	FALSE	FALSE
707	TRUE	racial inequality	B	NA	NA	renaming-buildings first	college-loans	FALSE		FALSE	FALSE	other				FALSE	FALSE	FALSE	FALSE	FALSE	FALSE	FALSE	FALSE	FALSE	FALSE	FALSE	FALSE	FALSE	FALSE	FALSE	FALSE	FALSE	FALSE	FALSE
708	TRUE	racial inequality	A	neither	0	NA	NA	FALSE	pro	TRUE	FALSE	pro	colleges_role	harm		TRUE	TRUE	FALSE	FALSE	FALSE	FALSE	FALSE	FALSE	FALSE	FALSE	FALSE	FALSE	FALSE	FALSE	FALSE	FALSE	FALSE	FALSE	FALSE
709	TRUE	white privilege	B	NA	NA	college-loans first	college-loans	FALSE		FALSE	FALSE	other				FALSE	FALSE	FALSE	FALSE	FALSE	FALSE	FALSE	FALSE	FALSE	FALSE	FALSE	FALSE	FALSE	FALSE	FALSE	FALSE	FALSE	FALSE	FALSE
710	TRUE	white privilege	A	somewhat unlikely	-1	NA	NA	FALSE	unclear	FALSE	FALSE	other	same_ppl_different_standards	fairness		FALSE	FALSE	FALSE	FALSE	FALSE	FALSE	FALSE	FALSE	TRUE	FALSE	FALSE	FALSE	FALSE	FALSE	FALSE	FALSE	FALSE	TRUE	FALSE
711	TRUE	racial inequality	A	very unlikely	-2	NA	NA	FALSE	unclear	FALSE	FALSE	other	individuals_merits			FALSE	FALSE	FALSE	TRUE	FALSE	FALSE	FALSE	FALSE	FALSE	FALSE	FALSE	FALSE	FALSE	FALSE	FALSE	FALSE	FALSE	FALSE	FALSE
712	FALSE	white privilege	A	somewhat likely	1	NA	NA	FALSE	pro	TRUE	FALSE	pro	action			FALSE	FALSE	FALSE	FALSE	FALSE	FALSE	FALSE	FALSE	FALSE	FALSE	FALSE	FALSE	FALSE	FALSE	FALSE	TRUE	FALSE	FALSE	FALSE
713	FALSE	white privilege	B	NA	NA	college-loans first	college-loans	FALSE		FALSE	FALSE	other				FALSE	FALSE	FALSE	FALSE	FALSE	FALSE	FALSE	FALSE	FALSE	FALSE	FALSE	FALSE	FALSE	FALSE	FALSE	FALSE	FALSE	FALSE	FALSE
714	TRUE	white privilege	A	very unlikely	-2	NA	NA	FALSE	con	FALSE	TRUE	con	history_as_lesson	action		FALSE	FALSE	FALSE	FALSE	FALSE	FALSE	FALSE	FALSE	FALSE	FALSE	FALSE	FALSE	FALSE	TRUE	FALSE	TRUE	FALSE	FALSE	FALSE
715	TRUE	racial inequality	B	NA	NA	college-loans first	college-loans	FALSE		FALSE	FALSE	other				FALSE	FALSE	FALSE	FALSE	FALSE	FALSE	FALSE	FALSE	FALSE	FALSE	FALSE	FALSE	FALSE	FALSE	FALSE	FALSE	FALSE	FALSE	FALSE
716	TRUE	white privilege	B	NA	NA	college-loans first	college-loans	FALSE		FALSE	FALSE	other				FALSE	FALSE	FALSE	FALSE	FALSE	FALSE	FALSE	FALSE	FALSE	FALSE	FALSE	FALSE	FALSE	FALSE	FALSE	FALSE	FALSE	FALSE	FALSE
717	TRUE	white privilege	A	very likely	2	NA	NA	FALSE	pro	TRUE	FALSE	pro	history_progress			FALSE	FALSE	FALSE	FALSE	FALSE	FALSE	FALSE	FALSE	FALSE	FALSE	FALSE	FALSE	TRUE	FALSE	FALSE	FALSE	FALSE	FALSE	FALSE
718	FALSE	racial inequality	A	very likely	2	NA	NA	FALSE	unclear	FALSE	FALSE	other	harm			TRUE	FALSE	FALSE	FALSE	FALSE	FALSE	FALSE	FALSE	FALSE	FALSE	FALSE	FALSE	FALSE	FALSE	FALSE	FALSE	FALSE	FALSE	FALSE
719	TRUE	racial inequality	A	very likely	2	NA	NA	FALSE	conditional	FALSE	FALSE	other	harm			TRUE	FALSE	FALSE	FALSE	FALSE	FALSE	FALSE	FALSE	FALSE	FALSE	FALSE	FALSE	FALSE	FALSE	FALSE	FALSE	FALSE	FALSE	FALSE
720	TRUE	racial inequality	B	NA	NA	college-loans first	college-loans	FALSE		FALSE	FALSE	other				FALSE	FALSE	FALSE	FALSE	FALSE	FALSE	FALSE	FALSE	FALSE	FALSE	FALSE	FALSE	FALSE	FALSE	FALSE	FALSE	FALSE	FALSE	FALSE
721	TRUE	white privilege	B	NA	NA	college-loans first	college-loans	FALSE		FALSE	FALSE	other				FALSE	FALSE	FALSE	FALSE	FALSE	FALSE	FALSE	FALSE	FALSE	FALSE	FALSE	FALSE	FALSE	FALSE	FALSE	FALSE	FALSE	FALSE	FALSE
722	TRUE	racial inequality	B	NA	NA	renaming-buildings first	college-loans	FALSE		FALSE	FALSE	other				FALSE	FALSE	FALSE	FALSE	FALSE	FALSE	FALSE	FALSE	FALSE	FALSE	FALSE	FALSE	FALSE	FALSE	FALSE	FALSE	FALSE	FALSE	FALSE
723	TRUE	racial inequality	B	NA	NA	renaming-buildings first	college-loans	FALSE		FALSE	FALSE	other				FALSE	FALSE	FALSE	FALSE	FALSE	FALSE	FALSE	FALSE	FALSE	FALSE	FALSE	FALSE	FALSE	FALSE	FALSE	FALSE	FALSE	FALSE	FALSE
724	TRUE	white privilege	A	somewhat likely	1	NA	NA	FALSE	unclear	FALSE	FALSE	other	individuals_merits			FALSE	FALSE	FALSE	TRUE	FALSE	FALSE	FALSE	FALSE	FALSE	FALSE	FALSE	FALSE	FALSE	FALSE	FALSE	FALSE	FALSE	FALSE	FALSE
725	TRUE	racial inequality	A	somewhat likely	1	NA	NA	FALSE	pro	TRUE	FALSE	pro	history_as_lesson	colleges_role	individuals_merits	FALSE	TRUE	FALSE	TRUE	FALSE	FALSE	FALSE	FALSE	FALSE	FALSE	FALSE	FALSE	FALSE	TRUE	FALSE	FALSE	FALSE	FALSE	FALSE
726	TRUE	racial inequality	B	NA	NA	renaming-buildings first	both	FALSE	con	FALSE	TRUE	con	individuals_merits			FALSE	FALSE	FALSE	TRUE	FALSE	FALSE	FALSE	FALSE	FALSE	FALSE	FALSE	FALSE	FALSE	FALSE	FALSE	FALSE	FALSE	FALSE	FALSE
727	TRUE	racial inequality	A	very likely	2	NA	NA	FALSE	con	FALSE	TRUE	con	individuals_merits			FALSE	FALSE	FALSE	TRUE	FALSE	FALSE	FALSE	FALSE	FALSE	FALSE	FALSE	FALSE	FALSE	FALSE	FALSE	FALSE	FALSE	FALSE	FALSE
728	NA	racial inequality	B	NA	NA	college-loans first	college-loans	FALSE		FALSE	FALSE	other				FALSE	FALSE	FALSE	FALSE	FALSE	FALSE	FALSE	FALSE	FALSE	FALSE	FALSE	FALSE	FALSE	FALSE	FALSE	FALSE	FALSE	FALSE	FALSE
729	TRUE	white privilege	A	somewhat unlikely	-1	NA	NA	FALSE	con	FALSE	TRUE	con	ad_hominem	history_as_sacred	history_progress	FALSE	FALSE	FALSE	FALSE	FALSE	TRUE	FALSE	FALSE	FALSE	FALSE	FALSE	FALSE	TRUE	FALSE	TRUE	FALSE	FALSE	FALSE	TRUE
730	FALSE	racial inequality	B	NA	NA	college-loans first	both	FALSE	pro	TRUE	FALSE	pro	history_progress			FALSE	FALSE	FALSE	FALSE	FALSE	FALSE	FALSE	FALSE	FALSE	FALSE	FALSE	FALSE	TRUE	FALSE	FALSE	FALSE	FALSE	FALSE	FALSE
731	TRUE	white privilege	A	neither	0	NA	NA	FALSE	con	FALSE	TRUE	con	history_as_sacred			FALSE	FALSE	FALSE	FALSE	FALSE	TRUE	FALSE	FALSE	FALSE	FALSE	FALSE	FALSE	FALSE	FALSE	FALSE	FALSE	FALSE	FALSE	FALSE
732	TRUE	white privilege	A	very likely	2	NA	NA	FALSE	con	FALSE	TRUE	con	harm	history_as_sacred		TRUE	FALSE	FALSE	FALSE	FALSE	TRUE	FALSE	FALSE	FALSE	FALSE	FALSE	FALSE	FALSE	FALSE	FALSE	FALSE	FALSE	FALSE	FALSE
733	TRUE	racial inequality	B	NA	NA	renaming-buildings first	renaming-buildings	TRUE	con	FALSE	TRUE	con	history_as_sacred			FALSE	FALSE	FALSE	FALSE	FALSE	TRUE	FALSE	FALSE	FALSE	FALSE	FALSE	FALSE	FALSE	FALSE	FALSE	FALSE	FALSE	FALSE	FALSE
734	TRUE	racial inequality	B	NA	NA	renaming-buildings first	college-loans	FALSE		FALSE	FALSE	other				FALSE	FALSE	FALSE	FALSE	FALSE	FALSE	FALSE	FALSE	FALSE	FALSE	FALSE	FALSE	FALSE	FALSE	FALSE	FALSE	FALSE	FALSE	FALSE
735	TRUE	racial inequality	B	NA	NA	college-loans first	college-loans	FALSE		FALSE	FALSE	other				FALSE	FALSE	FALSE	FALSE	FALSE	FALSE	FALSE	FALSE	FALSE	FALSE	FALSE	FALSE	FALSE	FALSE	FALSE	FALSE	FALSE	FALSE	FALSE
736	TRUE	racial inequality	B	NA	NA	renaming-buildings first	both	FALSE	conditional	FALSE	FALSE	other	individuals_merits			FALSE	FALSE	FALSE	TRUE	FALSE	FALSE	FALSE	FALSE	FALSE	FALSE	FALSE	FALSE	FALSE	FALSE	FALSE	FALSE	FALSE	FALSE	FALSE
737	FALSE	racial inequality	B	NA	NA	renaming-buildings first	both	FALSE	pro	TRUE	FALSE	pro	harm			TRUE	FALSE	FALSE	FALSE	FALSE	FALSE	FALSE	FALSE	FALSE	FALSE	FALSE	FALSE	FALSE	FALSE	FALSE	FALSE	FALSE	FALSE	FALSE
738	TRUE	racial inequality	A	somewhat likely	1	NA	NA	FALSE	pro	TRUE	FALSE	pro	individuals_merits			FALSE	FALSE	FALSE	TRUE	FALSE	FALSE	FALSE	FALSE	FALSE	FALSE	FALSE	FALSE	FALSE	FALSE	FALSE	FALSE	FALSE	FALSE	FALSE
739	TRUE	white privilege	B	NA	NA	college-loans first	renaming-buildings	TRUE	pro	TRUE	FALSE	pro	history_progress	colleges_role		FALSE	TRUE	FALSE	FALSE	FALSE	FALSE	FALSE	FALSE	FALSE	FALSE	FALSE	FALSE	TRUE	FALSE	FALSE	FALSE	FALSE	FALSE	FALSE
740	TRUE	racial inequality	A	somewhat likely	1	NA	NA	FALSE	pro	TRUE	FALSE	pro	history_progress			FALSE	FALSE	FALSE	FALSE	FALSE	FALSE	FALSE	FALSE	FALSE	FALSE	FALSE	FALSE	TRUE	FALSE	FALSE	FALSE	FALSE	FALSE	FALSE
741	TRUE	white privilege	B	NA	NA	renaming-buildings first	college-loans	FALSE		FALSE	FALSE	other				FALSE	FALSE	FALSE	FALSE	FALSE	FALSE	FALSE	FALSE	FALSE	FALSE	FALSE	FALSE	FALSE	FALSE	FALSE	FALSE	FALSE	FALSE	FALSE
742	TRUE	white privilege	B	NA	NA	renaming-buildings first	college-loans	FALSE		FALSE	FALSE	other				FALSE	FALSE	FALSE	FALSE	FALSE	FALSE	FALSE	FALSE	FALSE	FALSE	FALSE	FALSE	FALSE	FALSE	FALSE	FALSE	FALSE	FALSE	FALSE
743	TRUE	white privilege	B	NA	NA	college-loans first	college-loans	FALSE		FALSE	FALSE	other				FALSE	FALSE	FALSE	FALSE	FALSE	FALSE	FALSE	FALSE	FALSE	FALSE	FALSE	FALSE	FALSE	FALSE	FALSE	FALSE	FALSE	FALSE	FALSE
744	TRUE	racial inequality	A	somewhat likely	1	NA	NA	FALSE	unclear	FALSE	FALSE	other	other			FALSE	FALSE	FALSE	FALSE	FALSE	FALSE	TRUE	FALSE	FALSE	FALSE	FALSE	FALSE	FALSE	FALSE	FALSE	FALSE	FALSE	FALSE	TRUE
745	TRUE	white privilege	B	NA	NA	renaming-buildings first	renaming-buildings	TRUE	con	FALSE	TRUE	con	other			FALSE	FALSE	FALSE	FALSE	FALSE	FALSE	TRUE	FALSE	FALSE	FALSE	FALSE	FALSE	FALSE	FALSE	FALSE	FALSE	FALSE	FALSE	TRUE
746	TRUE	white privilege	B	NA	NA	college-loans first	college-loans	FALSE		FALSE	FALSE	other				FALSE	FALSE	FALSE	FALSE	FALSE	FALSE	FALSE	FALSE	FALSE	FALSE	FALSE	FALSE	FALSE	FALSE	FALSE	FALSE	FALSE	FALSE	FALSE
747	FALSE	white privilege	B	NA	NA	college-loans first	college-loans	FALSE		FALSE	FALSE	other				FALSE	FALSE	FALSE	FALSE	FALSE	FALSE	FALSE	FALSE	FALSE	FALSE	FALSE	FALSE	FALSE	FALSE	FALSE	FALSE	FALSE	FALSE	FALSE
748	TRUE	racial inequality	A	somewhat unlikely	-1	NA	NA	FALSE	conditional	FALSE	FALSE	other	same_ppl_different_standards	doesnt_matter	individuals_merits	FALSE	FALSE	FALSE	TRUE	FALSE	FALSE	FALSE	TRUE	TRUE	FALSE	FALSE	FALSE	FALSE	FALSE	FALSE	FALSE	FALSE	FALSE	FALSE
749	FALSE	white privilege	A	somewhat unlikely	-1	NA	NA	FALSE	con	FALSE	TRUE	con	consistency	individuals_merits		FALSE	FALSE	FALSE	TRUE	FALSE	FALSE	FALSE	FALSE	FALSE	FALSE	TRUE	FALSE	FALSE	FALSE	FALSE	FALSE	FALSE	FALSE	FALSE
750	TRUE	racial inequality	A	very likely	2	NA	NA	FALSE	pro	TRUE	FALSE	pro	history_progress	other		FALSE	FALSE	FALSE	FALSE	FALSE	FALSE	TRUE	FALSE	FALSE	FALSE	FALSE	FALSE	TRUE	FALSE	FALSE	FALSE	FALSE	FALSE	TRUE
751	TRUE	racial inequality	A	somewhat likely	1	NA	NA	FALSE	pro	TRUE	FALSE	pro	harm			TRUE	FALSE	FALSE	FALSE	FALSE	FALSE	FALSE	FALSE	FALSE	FALSE	FALSE	FALSE	FALSE	FALSE	FALSE	FALSE	FALSE	FALSE	FALSE
752	TRUE	white privilege	A	very likely	2	NA	NA	FALSE	unclear	FALSE	FALSE	other	challenges_question			FALSE	FALSE	TRUE	FALSE	FALSE	FALSE	FALSE	FALSE	FALSE	FALSE	FALSE	FALSE	FALSE	FALSE	FALSE	FALSE	FALSE	FALSE	TRUE
753	TRUE	racial inequality	B	NA	NA	renaming-buildings first	college-loans	FALSE		FALSE	FALSE	other				FALSE	FALSE	FALSE	FALSE	FALSE	FALSE	FALSE	FALSE	FALSE	FALSE	FALSE	FALSE	FALSE	FALSE	FALSE	FALSE	FALSE	FALSE	FALSE
754	FALSE	white privilege	A	very likely	2	NA	NA	FALSE	con	FALSE	TRUE	con	challenges_question	other		FALSE	FALSE	TRUE	FALSE	FALSE	FALSE	TRUE	FALSE	FALSE	FALSE	FALSE	FALSE	FALSE	FALSE	FALSE	FALSE	FALSE	FALSE	TRUE
755	TRUE	white privilege	A	somewhat unlikely	-1	NA	NA	FALSE	con	FALSE	TRUE	con	history_as_sacred			FALSE	FALSE	FALSE	FALSE	FALSE	TRUE	FALSE	FALSE	FALSE	FALSE	FALSE	FALSE	FALSE	FALSE	FALSE	FALSE	FALSE	FALSE	FALSE
756	TRUE	white privilege	B	NA	NA	college-loans first	both	FALSE	unclear	FALSE	FALSE	other	other			FALSE	FALSE	FALSE	FALSE	FALSE	FALSE	TRUE	FALSE	FALSE	FALSE	FALSE	FALSE	FALSE	FALSE	FALSE	FALSE	FALSE	FALSE	TRUE
757	TRUE	white privilege	A	very likely	2	NA	NA	FALSE	pro	TRUE	FALSE	pro	history_progress			FALSE	FALSE	FALSE	FALSE	FALSE	FALSE	FALSE	FALSE	FALSE	FALSE	FALSE	FALSE	TRUE	FALSE	FALSE	FALSE	FALSE	FALSE	FALSE
758	FALSE	racial inequality	A	somewhat likely	1	NA	NA	FALSE	pro	TRUE	FALSE	pro	ad_hominem			FALSE	FALSE	FALSE	FALSE	FALSE	FALSE	FALSE	FALSE	FALSE	FALSE	FALSE	FALSE	FALSE	FALSE	TRUE	FALSE	FALSE	FALSE	TRUE
759	TRUE	white privilege	A	somewhat unlikely	-1	NA	NA	FALSE	unclear	FALSE	FALSE	other	fairness			FALSE	FALSE	FALSE	FALSE	FALSE	FALSE	FALSE	FALSE	FALSE	FALSE	FALSE	FALSE	FALSE	FALSE	FALSE	FALSE	FALSE	TRUE	FALSE
760	TRUE	white privilege	B	NA	NA	renaming-buildings first	both	FALSE	con	FALSE	TRUE	con	challenges_question	other		FALSE	FALSE	TRUE	FALSE	FALSE	FALSE	TRUE	FALSE	FALSE	FALSE	FALSE	FALSE	FALSE	FALSE	FALSE	FALSE	FALSE	FALSE	TRUE
761	FALSE	white privilege	A	very likely	2	NA	NA	FALSE	pro	TRUE	FALSE	pro	ad_hominem	other		FALSE	FALSE	FALSE	FALSE	FALSE	FALSE	TRUE	FALSE	FALSE	FALSE	FALSE	FALSE	FALSE	FALSE	TRUE	FALSE	FALSE	FALSE	TRUE
762	FALSE	white privilege	B	NA	NA	college-loans first	college-loans	FALSE		FALSE	FALSE	other				FALSE	FALSE	FALSE	FALSE	FALSE	FALSE	FALSE	FALSE	FALSE	FALSE	FALSE	FALSE	FALSE	FALSE	FALSE	FALSE	FALSE	FALSE	FALSE
763	TRUE	white privilege	A	somewhat likely	1	NA	NA	FALSE	conditional	FALSE	FALSE	other	challenges_question	same_ppl_different_standards		FALSE	FALSE	TRUE	FALSE	FALSE	FALSE	FALSE	FALSE	TRUE	FALSE	FALSE	FALSE	FALSE	FALSE	FALSE	FALSE	FALSE	FALSE	TRUE
764	TRUE	racial inequality	A	very likely	2	NA	NA	FALSE	pro	TRUE	FALSE	pro	individuals_merits			FALSE	FALSE	FALSE	TRUE	FALSE	FALSE	FALSE	FALSE	FALSE	FALSE	FALSE	FALSE	FALSE	FALSE	FALSE	FALSE	FALSE	FALSE	FALSE
765	FALSE	racial inequality	B	NA	NA	college-loans first	college-loans	FALSE		FALSE	FALSE	other				FALSE	FALSE	FALSE	FALSE	FALSE	FALSE	FALSE	FALSE	FALSE	FALSE	FALSE	FALSE	FALSE	FALSE	FALSE	FALSE	FALSE	FALSE	FALSE
766	TRUE	racial inequality	A	somewhat likely	1	NA	NA	FALSE	pro	TRUE	FALSE	pro	authority	harm		TRUE	FALSE	FALSE	FALSE	TRUE	FALSE	FALSE	FALSE	FALSE	FALSE	FALSE	FALSE	FALSE	FALSE	FALSE	FALSE	FALSE	FALSE	FALSE
767	TRUE	white privilege	B	NA	NA	college-loans first	college-loans	FALSE		FALSE	FALSE	other				FALSE	FALSE	FALSE	FALSE	FALSE	FALSE	FALSE	FALSE	FALSE	FALSE	FALSE	FALSE	FALSE	FALSE	FALSE	FALSE	FALSE	FALSE	FALSE
768	TRUE	white privilege	A	somewhat likely	1	NA	NA	FALSE	con	FALSE	TRUE	con	individuals_merits	challenges_question	harm	TRUE	FALSE	TRUE	TRUE	FALSE	FALSE	FALSE	FALSE	FALSE	FALSE	FALSE	FALSE	FALSE	FALSE	FALSE	FALSE	FALSE	FALSE	TRUE
769	FALSE	racial inequality	A	very likely	2	NA	NA	FALSE	pro	TRUE	FALSE	pro	colleges_role	individuals_merits	harm	TRUE	TRUE	FALSE	TRUE	FALSE	FALSE	FALSE	FALSE	FALSE	FALSE	FALSE	FALSE	FALSE	FALSE	FALSE	FALSE	FALSE	FALSE	FALSE
770	TRUE	white privilege	B	NA	NA	renaming-buildings first	college-loans	FALSE		FALSE	FALSE	other				FALSE	FALSE	FALSE	FALSE	FALSE	FALSE	FALSE	FALSE	FALSE	FALSE	FALSE	FALSE	FALSE	FALSE	FALSE	FALSE	FALSE	FALSE	FALSE
771	FALSE	racial inequality	B	NA	NA	renaming-buildings first	both	FALSE	con	FALSE	TRUE	con	other			FALSE	FALSE	FALSE	FALSE	FALSE	FALSE	TRUE	FALSE	FALSE	FALSE	FALSE	FALSE	FALSE	FALSE	FALSE	FALSE	FALSE	FALSE	TRUE
772	FALSE	white privilege	A	neither	0	NA	NA	FALSE	neutral	FALSE	FALSE	other	other			FALSE	FALSE	FALSE	FALSE	FALSE	FALSE	TRUE	FALSE	FALSE	FALSE	FALSE	FALSE	FALSE	FALSE	FALSE	FALSE	FALSE	FALSE	TRUE
773	TRUE	white privilege	A	somewhat likely	1	NA	NA	FALSE	con	FALSE	TRUE	con	individuals_merits			FALSE	FALSE	FALSE	TRUE	FALSE	FALSE	FALSE	FALSE	FALSE	FALSE	FALSE	FALSE	FALSE	FALSE	FALSE	FALSE	FALSE	FALSE	FALSE
774	TRUE	racial inequality	B	NA	NA	renaming-buildings first	college-loans	FALSE		FALSE	FALSE	other				FALSE	FALSE	FALSE	FALSE	FALSE	FALSE	FALSE	FALSE	FALSE	FALSE	FALSE	FALSE	FALSE	FALSE	FALSE	FALSE	FALSE	FALSE	FALSE
775	TRUE	white privilege	A	neither	0	NA	NA	FALSE	neutral	FALSE	FALSE	other	history_progress	individuals_merits	same_ppl_different_standards	FALSE	FALSE	FALSE	TRUE	FALSE	FALSE	FALSE	FALSE	TRUE	FALSE	FALSE	FALSE	TRUE	FALSE	FALSE	FALSE	FALSE	FALSE	FALSE
776	TRUE	racial inequality	B	NA	NA	college-loans first	renaming-buildings	TRUE	pro	TRUE	FALSE	pro	harm	colleges_role		TRUE	TRUE	FALSE	FALSE	FALSE	FALSE	FALSE	FALSE	FALSE	FALSE	FALSE	FALSE	FALSE	FALSE	FALSE	FALSE	FALSE	FALSE	FALSE
777	TRUE	white privilege	B	NA	NA	renaming-buildings first	college-loans	FALSE		FALSE	FALSE	other				FALSE	FALSE	FALSE	FALSE	FALSE	FALSE	FALSE	FALSE	FALSE	FALSE	FALSE	FALSE	FALSE	FALSE	FALSE	FALSE	FALSE	FALSE	FALSE
778	TRUE	racial inequality	B	NA	NA	renaming-buildings first	college-loans	FALSE		FALSE	FALSE	other				FALSE	FALSE	FALSE	FALSE	FALSE	FALSE	FALSE	FALSE	FALSE	FALSE	FALSE	FALSE	FALSE	FALSE	FALSE	FALSE	FALSE	FALSE	FALSE
779	TRUE	white privilege	B	NA	NA	college-loans first	college-loans	FALSE		FALSE	FALSE	other				FALSE	FALSE	FALSE	FALSE	FALSE	FALSE	FALSE	FALSE	FALSE	FALSE	FALSE	FALSE	FALSE	FALSE	FALSE	FALSE	FALSE	FALSE	FALSE
780	TRUE	white privilege	A	somewhat unlikely	-1	NA	NA	FALSE	con	FALSE	TRUE	con	authority	consistency	harm	TRUE	FALSE	FALSE	FALSE	TRUE	FALSE	FALSE	FALSE	FALSE	FALSE	TRUE	FALSE	FALSE	FALSE	FALSE	FALSE	FALSE	FALSE	FALSE
781	FALSE	white privilege	A	very unlikely	-2	NA	NA	FALSE	unclear	FALSE	FALSE	other	challenges_question			FALSE	FALSE	TRUE	FALSE	FALSE	FALSE	FALSE	FALSE	FALSE	FALSE	FALSE	FALSE	FALSE	FALSE	FALSE	FALSE	FALSE	FALSE	TRUE
782	TRUE	white privilege	B	NA	NA	renaming-buildings first	college-loans	FALSE		FALSE	FALSE	other				FALSE	FALSE	FALSE	FALSE	FALSE	FALSE	FALSE	FALSE	FALSE	FALSE	FALSE	FALSE	FALSE	FALSE	FALSE	FALSE	FALSE	FALSE	FALSE
783	TRUE	racial inequality	B	NA	NA	college-loans first	college-loans	FALSE		FALSE	FALSE	other				FALSE	FALSE	FALSE	FALSE	FALSE	FALSE	FALSE	FALSE	FALSE	FALSE	FALSE	FALSE	FALSE	FALSE	FALSE	FALSE	FALSE	FALSE	FALSE
784	TRUE	white privilege	A	somewhat unlikely	-1	NA	NA	FALSE	pro	TRUE	FALSE	pro	harm	colleges_role	ad_hominem	TRUE	TRUE	FALSE	FALSE	FALSE	FALSE	FALSE	FALSE	FALSE	FALSE	FALSE	FALSE	FALSE	FALSE	TRUE	FALSE	FALSE	FALSE	TRUE
785	TRUE	racial inequality	B	NA	NA	college-loans first	renaming-buildings	TRUE	con	FALSE	TRUE	con	individuals_merits	same_ppl_different_standards		FALSE	FALSE	FALSE	TRUE	FALSE	FALSE	FALSE	FALSE	TRUE	FALSE	FALSE	FALSE	FALSE	FALSE	FALSE	FALSE	FALSE	FALSE	FALSE
786	TRUE	white privilege	A	somewhat unlikely	-1	NA	NA	FALSE	neutral	FALSE	FALSE	other	doesnt_matter	ad_hominem		FALSE	FALSE	FALSE	FALSE	FALSE	FALSE	FALSE	TRUE	FALSE	FALSE	FALSE	FALSE	FALSE	FALSE	TRUE	FALSE	FALSE	FALSE	TRUE
787	TRUE	racial inequality	B	NA	NA	renaming-buildings first	both	FALSE	con	FALSE	TRUE	con	history_as_lesson	history_as_sacred		FALSE	FALSE	FALSE	FALSE	FALSE	TRUE	FALSE	FALSE	FALSE	FALSE	FALSE	FALSE	FALSE	TRUE	FALSE	FALSE	FALSE	FALSE	FALSE
788	TRUE	white privilege	B	NA	NA	college-loans first	renaming-buildings	TRUE	con	FALSE	TRUE	con	same_ppl_different_standards	history_as_sacred	individuals_merits	FALSE	FALSE	FALSE	TRUE	FALSE	TRUE	FALSE	FALSE	TRUE	FALSE	FALSE	FALSE	FALSE	FALSE	FALSE	FALSE	FALSE	FALSE	FALSE
789	TRUE	racial inequality	A	very unlikely	-2	NA	NA	FALSE	neutral	FALSE	FALSE	other	doesnt_matter			FALSE	FALSE	FALSE	FALSE	FALSE	FALSE	FALSE	TRUE	FALSE	FALSE	FALSE	FALSE	FALSE	FALSE	FALSE	FALSE	FALSE	FALSE	FALSE
790	TRUE	white privilege	A	very unlikely	-2	NA	NA	FALSE	con	FALSE	TRUE	con	same_ppl_different_standards	history_as_lesson	history_progress	FALSE	FALSE	FALSE	FALSE	FALSE	FALSE	FALSE	FALSE	TRUE	FALSE	FALSE	FALSE	TRUE	TRUE	FALSE	FALSE	FALSE	FALSE	FALSE
791	TRUE	racial inequality	A	somewhat likely	1	NA	NA	FALSE	con	FALSE	TRUE	con	history_as_sacred			FALSE	FALSE	FALSE	FALSE	FALSE	TRUE	FALSE	FALSE	FALSE	FALSE	FALSE	FALSE	FALSE	FALSE	FALSE	FALSE	FALSE	FALSE	FALSE
792	FALSE	racial inequality	B	NA	NA	college-loans first	college-loans	FALSE		FALSE	FALSE	other				FALSE	FALSE	FALSE	FALSE	FALSE	FALSE	FALSE	FALSE	FALSE	FALSE	FALSE	FALSE	FALSE	FALSE	FALSE	FALSE	FALSE	FALSE	FALSE
793	TRUE	white privilege	B	NA	NA	renaming-buildings first	college-loans	FALSE		FALSE	FALSE	other				FALSE	FALSE	FALSE	FALSE	FALSE	FALSE	FALSE	FALSE	FALSE	FALSE	FALSE	FALSE	FALSE	FALSE	FALSE	FALSE	FALSE	FALSE	FALSE
794	TRUE	racial inequality	B	NA	NA	college-loans first	renaming-buildings	TRUE	pro	TRUE	FALSE	pro	harm			TRUE	FALSE	FALSE	FALSE	FALSE	FALSE	FALSE	FALSE	FALSE	FALSE	FALSE	FALSE	FALSE	FALSE	FALSE	FALSE	FALSE	FALSE	FALSE
795	TRUE	racial inequality	A	somewhat likely	1	NA	NA	FALSE	con	FALSE	TRUE	con	same_ppl_different_standards	history_as_lesson	other	FALSE	FALSE	FALSE	FALSE	FALSE	FALSE	TRUE	FALSE	TRUE	FALSE	FALSE	FALSE	FALSE	TRUE	FALSE	FALSE	FALSE	FALSE	TRUE
796	TRUE	racial inequality	A	somewhat likely	1	NA	NA	FALSE	pro	TRUE	FALSE	pro	colleges_role			FALSE	TRUE	FALSE	FALSE	FALSE	FALSE	FALSE	FALSE	FALSE	FALSE	FALSE	FALSE	FALSE	FALSE	FALSE	FALSE	FALSE	FALSE	FALSE
797	FALSE	racial inequality	A	somewhat likely	1	NA	NA	FALSE	pro	TRUE	FALSE	pro	other			FALSE	FALSE	FALSE	FALSE	FALSE	FALSE	TRUE	FALSE	FALSE	FALSE	FALSE	FALSE	FALSE	FALSE	FALSE	FALSE	FALSE	FALSE	TRUE
798	TRUE	racial inequality	B	NA	NA	renaming-buildings first	college-loans	FALSE		FALSE	FALSE	other				FALSE	FALSE	FALSE	FALSE	FALSE	FALSE	FALSE	FALSE	FALSE	FALSE	FALSE	FALSE	FALSE	FALSE	FALSE	FALSE	FALSE	FALSE	FALSE
799	FALSE	racial inequality	A	very unlikely	-2	NA	NA	FALSE	con	FALSE	TRUE	con	history_as_sacred	history_as_lesson	other	FALSE	FALSE	FALSE	FALSE	FALSE	TRUE	TRUE	FALSE	FALSE	FALSE	FALSE	FALSE	FALSE	TRUE	FALSE	FALSE	FALSE	FALSE	TRUE
800	TRUE	racial inequality	A	very unlikely	-2	NA	NA	FALSE	con	FALSE	TRUE	con	history_as_sacred			FALSE	FALSE	FALSE	FALSE	FALSE	TRUE	FALSE	FALSE	FALSE	FALSE	FALSE	FALSE	FALSE	FALSE	FALSE	FALSE	FALSE	FALSE	FALSE
801	TRUE	white privilege	A	somewhat likely	1	NA	NA	FALSE	unclear	FALSE	FALSE	other	same_ppl_different_standards	history_progress	action	FALSE	FALSE	FALSE	FALSE	FALSE	FALSE	FALSE	FALSE	TRUE	FALSE	FALSE	FALSE	TRUE	FALSE	FALSE	TRUE	FALSE	FALSE	FALSE
802	TRUE	racial inequality	A	neither	0	NA	NA	FALSE	conditional	FALSE	FALSE	other	other			FALSE	FALSE	FALSE	FALSE	FALSE	FALSE	TRUE	FALSE	FALSE	FALSE	FALSE	FALSE	FALSE	FALSE	FALSE	FALSE	FALSE	FALSE	TRUE
803	TRUE	racial inequality	B	NA	NA	college-loans first	college-loans	FALSE		FALSE	FALSE	other				FALSE	FALSE	FALSE	FALSE	FALSE	FALSE	FALSE	FALSE	FALSE	FALSE	FALSE	FALSE	FALSE	FALSE	FALSE	FALSE	FALSE	FALSE	FALSE
804	TRUE	white privilege	A	somewhat unlikely	-1	NA	NA	FALSE	con	FALSE	TRUE	con	challenges_question	same_ppl_different_standards	individuals_merits	FALSE	FALSE	TRUE	TRUE	FALSE	FALSE	FALSE	FALSE	TRUE	FALSE	FALSE	FALSE	FALSE	FALSE	FALSE	FALSE	FALSE	FALSE	TRUE
805	FALSE	racial inequality	A	somewhat unlikely	-1	NA	NA	FALSE	pro	TRUE	FALSE	pro	harm			TRUE	FALSE	FALSE	FALSE	FALSE	FALSE	FALSE	FALSE	FALSE	FALSE	FALSE	FALSE	FALSE	FALSE	FALSE	FALSE	FALSE	FALSE	FALSE
806	TRUE	white privilege	B	NA	NA	college-loans first	college-loans	FALSE		FALSE	FALSE	other				FALSE	FALSE	FALSE	FALSE	FALSE	FALSE	FALSE	FALSE	FALSE	FALSE	FALSE	FALSE	FALSE	FALSE	FALSE	FALSE	FALSE	FALSE	FALSE
807	TRUE	racial inequality	A	very unlikely	-2	NA	NA	FALSE	pro	TRUE	FALSE	pro	history_progress			FALSE	FALSE	FALSE	FALSE	FALSE	FALSE	FALSE	FALSE	FALSE	FALSE	FALSE	FALSE	TRUE	FALSE	FALSE	FALSE	FALSE	FALSE	FALSE
808	TRUE	racial inequality	A	very likely	2	NA	NA	FALSE	con	FALSE	TRUE	con	history_as_sacred			FALSE	FALSE	FALSE	FALSE	FALSE	TRUE	FALSE	FALSE	FALSE	FALSE	FALSE	FALSE	FALSE	FALSE	FALSE	FALSE	FALSE	FALSE	FALSE
809	TRUE	white privilege	B	NA	NA	renaming-buildings first	both	FALSE	pro	TRUE	FALSE	pro	harm			TRUE	FALSE	FALSE	FALSE	FALSE	FALSE	FALSE	FALSE	FALSE	FALSE	FALSE	FALSE	FALSE	FALSE	FALSE	FALSE	FALSE	FALSE	FALSE
810	TRUE	racial inequality	B	NA	NA	college-loans first	renaming-buildings	TRUE	unclear	FALSE	FALSE	other	individuals_merits			FALSE	FALSE	FALSE	TRUE	FALSE	FALSE	FALSE	FALSE	FALSE	FALSE	FALSE	FALSE	FALSE	FALSE	FALSE	FALSE	FALSE	FALSE	FALSE
811	TRUE	white privilege	A	very unlikely	-2	NA	NA	FALSE	pro	TRUE	FALSE	pro	individuals_merits			FALSE	FALSE	FALSE	TRUE	FALSE	FALSE	FALSE	FALSE	FALSE	FALSE	FALSE	FALSE	FALSE	FALSE	FALSE	FALSE	FALSE	FALSE	FALSE
812	FALSE	racial inequality	B	NA	NA	renaming-buildings first	college-loans	FALSE		FALSE	FALSE	other				FALSE	FALSE	FALSE	FALSE	FALSE	FALSE	FALSE	FALSE	FALSE	FALSE	FALSE	FALSE	FALSE	FALSE	FALSE	FALSE	FALSE	FALSE	FALSE
813	TRUE	racial inequality	B	NA	NA	renaming-buildings first	college-loans	FALSE		FALSE	FALSE	other				FALSE	FALSE	FALSE	FALSE	FALSE	FALSE	FALSE	FALSE	FALSE	FALSE	FALSE	FALSE	FALSE	FALSE	FALSE	FALSE	FALSE	FALSE	FALSE
814	TRUE	white privilege	B	NA	NA	college-loans first	college-loans	FALSE		FALSE	FALSE	other				FALSE	FALSE	FALSE	FALSE	FALSE	FALSE	FALSE	FALSE	FALSE	FALSE	FALSE	FALSE	FALSE	FALSE	FALSE	FALSE	FALSE	FALSE	FALSE
815	TRUE	white privilege	A	neither	0	NA	NA	FALSE	unclear	FALSE	FALSE	other	individuals_merits			FALSE	FALSE	FALSE	TRUE	FALSE	FALSE	FALSE	FALSE	FALSE	FALSE	FALSE	FALSE	FALSE	FALSE	FALSE	FALSE	FALSE	FALSE	FALSE
816	TRUE	white privilege	B	NA	NA	renaming-buildings first	college-loans	FALSE		FALSE	FALSE	other				FALSE	FALSE	FALSE	FALSE	FALSE	FALSE	FALSE	FALSE	FALSE	FALSE	FALSE	FALSE	FALSE	FALSE	FALSE	FALSE	FALSE	FALSE	FALSE
817	FALSE	racial inequality	A	very likely	2	NA	NA	FALSE	pro	TRUE	FALSE	pro	history_progress			FALSE	FALSE	FALSE	FALSE	FALSE	FALSE	FALSE	FALSE	FALSE	FALSE	FALSE	FALSE	TRUE	FALSE	FALSE	FALSE	FALSE	FALSE	FALSE
818	TRUE	racial inequality	A	somewhat likely	1	NA	NA	FALSE	pro	TRUE	FALSE	pro	history_progress			FALSE	FALSE	FALSE	FALSE	FALSE	FALSE	FALSE	FALSE	FALSE	FALSE	FALSE	FALSE	TRUE	FALSE	FALSE	FALSE	FALSE	FALSE	FALSE
819	TRUE	white privilege	A	very unlikely	-2	NA	NA	FALSE	pro	TRUE	FALSE	pro	history_as_sacred	history_progress		FALSE	FALSE	FALSE	FALSE	FALSE	TRUE	FALSE	FALSE	FALSE	FALSE	FALSE	FALSE	TRUE	FALSE	FALSE	FALSE	FALSE	FALSE	FALSE
820	TRUE	white privilege	A	very unlikely	-2	NA	NA	FALSE	neutral	FALSE	FALSE	other	other			FALSE	FALSE	FALSE	FALSE	FALSE	FALSE	TRUE	FALSE	FALSE	FALSE	FALSE	FALSE	FALSE	FALSE	FALSE	FALSE	FALSE	FALSE	TRUE
821	TRUE	racial inequality	A	neither	0	NA	NA	FALSE	con	FALSE	TRUE	con	history_as_sacred	individuals_merits	history_as_lesson	FALSE	FALSE	FALSE	TRUE	FALSE	TRUE	FALSE	FALSE	FALSE	FALSE	FALSE	FALSE	FALSE	TRUE	FALSE	FALSE	FALSE	FALSE	FALSE
822	TRUE	racial inequality	B	NA	NA	renaming-buildings first	college-loans	FALSE		FALSE	FALSE	other				FALSE	FALSE	FALSE	FALSE	FALSE	FALSE	FALSE	FALSE	FALSE	FALSE	FALSE	FALSE	FALSE	FALSE	FALSE	FALSE	FALSE	FALSE	FALSE
823	FALSE	racial inequality	A	very unlikely	-2	NA	NA	FALSE	conditional	FALSE	FALSE	other	individuals_merits			FALSE	FALSE	FALSE	TRUE	FALSE	FALSE	FALSE	FALSE	FALSE	FALSE	FALSE	FALSE	FALSE	FALSE	FALSE	FALSE	FALSE	FALSE	FALSE
824	TRUE	racial inequality	A	very unlikely	-2	NA	NA	FALSE	unclear	FALSE	FALSE	other	other			FALSE	FALSE	FALSE	FALSE	FALSE	FALSE	TRUE	FALSE	FALSE	FALSE	FALSE	FALSE	FALSE	FALSE	FALSE	FALSE	FALSE	FALSE	TRUE
825	FALSE	racial inequality	A	very likely	2	NA	NA	FALSE	unclear	FALSE	FALSE	other	other			FALSE	FALSE	FALSE	FALSE	FALSE	FALSE	TRUE	FALSE	FALSE	FALSE	FALSE	FALSE	FALSE	FALSE	FALSE	FALSE	FALSE	FALSE	TRUE
826	TRUE	racial inequality	B	NA	NA	college-loans first	both	FALSE	con	FALSE	TRUE	con	history_as_lesson			FALSE	FALSE	FALSE	FALSE	FALSE	FALSE	FALSE	FALSE	FALSE	FALSE	FALSE	FALSE	FALSE	TRUE	FALSE	FALSE	FALSE	FALSE	FALSE
827	TRUE	white privilege	B	NA	NA	college-loans first	renaming-buildings	TRUE	con	FALSE	TRUE	con	history_as_sacred	colleges_role	other	FALSE	TRUE	FALSE	FALSE	FALSE	TRUE	TRUE	FALSE	FALSE	FALSE	FALSE	FALSE	FALSE	FALSE	FALSE	FALSE	FALSE	FALSE	TRUE
828	TRUE	racial inequality	B	NA	NA	renaming-buildings first	college-loans	FALSE		FALSE	FALSE	other				FALSE	FALSE	FALSE	FALSE	FALSE	FALSE	FALSE	FALSE	FALSE	FALSE	FALSE	FALSE	FALSE	FALSE	FALSE	FALSE	FALSE	FALSE	FALSE
829	FALSE	white privilege	B	NA	NA	renaming-buildings first	college-loans	FALSE		FALSE	FALSE	other				FALSE	FALSE	FALSE	FALSE	FALSE	FALSE	FALSE	FALSE	FALSE	FALSE	FALSE	FALSE	FALSE	FALSE	FALSE	FALSE	FALSE	FALSE	FALSE
830	FALSE	white privilege	B	NA	NA	renaming-buildings first	college-loans	FALSE		FALSE	FALSE	other				FALSE	FALSE	FALSE	FALSE	FALSE	FALSE	FALSE	FALSE	FALSE	FALSE	FALSE	FALSE	FALSE	FALSE	FALSE	FALSE	FALSE	FALSE	FALSE
831	TRUE	white privilege	B	NA	NA	college-loans first	college-loans	FALSE		FALSE	FALSE	other				FALSE	FALSE	FALSE	FALSE	FALSE	FALSE	FALSE	FALSE	FALSE	FALSE	FALSE	FALSE	FALSE	FALSE	FALSE	FALSE	FALSE	FALSE	FALSE
832	TRUE	racial inequality	A	somewhat likely	1	NA	NA	FALSE	pro	TRUE	FALSE	pro	colleges_role			FALSE	TRUE	FALSE	FALSE	FALSE	FALSE	FALSE	FALSE	FALSE	FALSE	FALSE	FALSE	FALSE	FALSE	FALSE	FALSE	FALSE	FALSE	FALSE
833	FALSE	white privilege	A	neither	0	NA	NA	FALSE	neutral	FALSE	FALSE	other	individuals_merits	history_as_sacred	history_progress	FALSE	FALSE	FALSE	TRUE	FALSE	TRUE	FALSE	FALSE	FALSE	FALSE	FALSE	FALSE	TRUE	FALSE	FALSE	FALSE	FALSE	FALSE	FALSE
834	TRUE	white privilege	B	NA	NA	renaming-buildings first	both	FALSE	con	FALSE	TRUE	con	colleges_role			FALSE	TRUE	FALSE	FALSE	FALSE	FALSE	FALSE	FALSE	FALSE	FALSE	FALSE	FALSE	FALSE	FALSE	FALSE	FALSE	FALSE	FALSE	FALSE
835	TRUE	racial inequality	A	very likely	2	NA	NA	FALSE	pro	TRUE	FALSE	pro	harm	history_progress	fairness	TRUE	FALSE	FALSE	FALSE	FALSE	FALSE	FALSE	FALSE	FALSE	FALSE	FALSE	FALSE	TRUE	FALSE	FALSE	FALSE	FALSE	TRUE	FALSE
836	TRUE	white privilege	B	NA	NA	college-loans first	college-loans	FALSE		FALSE	FALSE	other				FALSE	FALSE	FALSE	FALSE	FALSE	FALSE	FALSE	FALSE	FALSE	FALSE	FALSE	FALSE	FALSE	FALSE	FALSE	FALSE	FALSE	FALSE	FALSE
837	TRUE	white privilege	A	very unlikely	-2	NA	NA	FALSE	unclear	FALSE	FALSE	other	other			FALSE	FALSE	FALSE	FALSE	FALSE	FALSE	TRUE	FALSE	FALSE	FALSE	FALSE	FALSE	FALSE	FALSE	FALSE	FALSE	FALSE	FALSE	TRUE
838	TRUE	racial inequality	B	NA	NA	renaming-buildings first	college-loans	FALSE		FALSE	FALSE	other				FALSE	FALSE	FALSE	FALSE	FALSE	FALSE	FALSE	FALSE	FALSE	FALSE	FALSE	FALSE	FALSE	FALSE	FALSE	FALSE	FALSE	FALSE	FALSE
839	TRUE	white privilege	A	somewhat unlikely	-1	NA	NA	FALSE	conditional	FALSE	FALSE	other	individuals_merits			FALSE	FALSE	FALSE	TRUE	FALSE	FALSE	FALSE	FALSE	FALSE	FALSE	FALSE	FALSE	FALSE	FALSE	FALSE	FALSE	FALSE	FALSE	FALSE
840	TRUE	racial inequality	B	NA	NA	renaming-buildings first	renaming-buildings	TRUE	con	FALSE	TRUE	con	history_as_sacred	consistency	ad_hominem	FALSE	FALSE	FALSE	FALSE	FALSE	TRUE	FALSE	FALSE	FALSE	FALSE	TRUE	FALSE	FALSE	FALSE	TRUE	FALSE	FALSE	FALSE	TRUE
841	TRUE	white privilege	A	very likely	2	NA	NA	FALSE	con	FALSE	TRUE	con	other			FALSE	FALSE	FALSE	FALSE	FALSE	FALSE	TRUE	FALSE	FALSE	FALSE	FALSE	FALSE	FALSE	FALSE	FALSE	FALSE	FALSE	FALSE	TRUE
842	FALSE	racial inequality	A	somewhat unlikely	-1	NA	NA	FALSE	con	FALSE	TRUE	con	other			FALSE	FALSE	FALSE	FALSE	FALSE	FALSE	TRUE	FALSE	FALSE	FALSE	FALSE	FALSE	FALSE	FALSE	FALSE	FALSE	FALSE	FALSE	TRUE
843	TRUE	white privilege	A	very unlikely	-2	NA	NA	FALSE	neutral	FALSE	FALSE	other	authority			FALSE	FALSE	FALSE	FALSE	TRUE	FALSE	FALSE	FALSE	FALSE	FALSE	FALSE	FALSE	FALSE	FALSE	FALSE	FALSE	FALSE	FALSE	FALSE
844	TRUE	white privilege	B	NA	NA	college-loans first	college-loans	FALSE		FALSE	FALSE	other				FALSE	FALSE	FALSE	FALSE	FALSE	FALSE	FALSE	FALSE	FALSE	FALSE	FALSE	FALSE	FALSE	FALSE	FALSE	FALSE	FALSE	FALSE	FALSE
845	TRUE	racial inequality	A	very likely	2	NA	NA	FALSE	pro	TRUE	FALSE	pro	individuals_merits	harm		TRUE	FALSE	FALSE	TRUE	FALSE	FALSE	FALSE	FALSE	FALSE	FALSE	FALSE	FALSE	FALSE	FALSE	FALSE	FALSE	FALSE	FALSE	FALSE
846	TRUE	racial inequality	B	NA	NA	college-loans first	college-loans	FALSE		FALSE	FALSE	other				FALSE	FALSE	FALSE	FALSE	FALSE	FALSE	FALSE	FALSE	FALSE	FALSE	FALSE	FALSE	FALSE	FALSE	FALSE	FALSE	FALSE	FALSE	FALSE
847	TRUE	racial inequality	A	very unlikely	-2	NA	NA	FALSE	unclear	FALSE	FALSE	other	challenges_question			FALSE	FALSE	TRUE	FALSE	FALSE	FALSE	FALSE	FALSE	FALSE	FALSE	FALSE	FALSE	FALSE	FALSE	FALSE	FALSE	FALSE	FALSE	TRUE
848	TRUE	white privilege	B	NA	NA	renaming-buildings first	renaming-buildings	TRUE	con	FALSE	TRUE	con	same_ppl_different_standards	doesnt_matter	ad_hominem	FALSE	FALSE	FALSE	FALSE	FALSE	FALSE	FALSE	TRUE	TRUE	FALSE	FALSE	FALSE	FALSE	FALSE	TRUE	FALSE	FALSE	FALSE	TRUE
849	TRUE	white privilege	B	NA	NA	college-loans first	college-loans	FALSE		FALSE	FALSE	other				FALSE	FALSE	FALSE	FALSE	FALSE	FALSE	FALSE	FALSE	FALSE	FALSE	FALSE	FALSE	FALSE	FALSE	FALSE	FALSE	FALSE	FALSE	FALSE
850	FALSE	white privilege	B	NA	NA	college-loans first	college-loans	FALSE		FALSE	FALSE	other				FALSE	FALSE	FALSE	FALSE	FALSE	FALSE	FALSE	FALSE	FALSE	FALSE	FALSE	FALSE	FALSE	FALSE	FALSE	FALSE	FALSE	FALSE	FALSE
851	TRUE	racial inequality	B	NA	NA	college-loans first	college-loans	FALSE		FALSE	FALSE	other				FALSE	FALSE	FALSE	FALSE	FALSE	FALSE	FALSE	FALSE	FALSE	FALSE	FALSE	FALSE	FALSE	FALSE	FALSE	FALSE	FALSE	FALSE	FALSE
852	FALSE	white privilege	A	somewhat likely	1	NA	NA	FALSE	con	FALSE	TRUE	con	other			FALSE	FALSE	FALSE	FALSE	FALSE	FALSE	TRUE	FALSE	FALSE	FALSE	FALSE	FALSE	FALSE	FALSE	FALSE	FALSE	FALSE	FALSE	TRUE
853	NA	white privilege	A	somewhat likely	1	NA	NA	FALSE	con	FALSE	TRUE	con	history_as_sacred	history_as_lesson	challenges_question	FALSE	FALSE	TRUE	FALSE	FALSE	TRUE	FALSE	FALSE	FALSE	FALSE	FALSE	FALSE	FALSE	TRUE	FALSE	FALSE	FALSE	FALSE	TRUE
854	FALSE	white privilege	A	somewhat likely	1	NA	NA	FALSE	con	FALSE	TRUE	con	history_is_past			FALSE	FALSE	FALSE	FALSE	FALSE	FALSE	FALSE	FALSE	FALSE	FALSE	FALSE	TRUE	FALSE	FALSE	FALSE	FALSE	FALSE	FALSE	FALSE
855	TRUE	white privilege	A	very unlikely	-2	NA	NA	FALSE	con	FALSE	TRUE	con	individuals_merits			FALSE	FALSE	FALSE	TRUE	FALSE	FALSE	FALSE	FALSE	FALSE	FALSE	FALSE	FALSE	FALSE	FALSE	FALSE	FALSE	FALSE	FALSE	FALSE
856	TRUE	white privilege	B	NA	NA	renaming-buildings first	college-loans	FALSE		FALSE	FALSE	other				FALSE	FALSE	FALSE	FALSE	FALSE	FALSE	FALSE	FALSE	FALSE	FALSE	FALSE	FALSE	FALSE	FALSE	FALSE	FALSE	FALSE	FALSE	FALSE
857	TRUE	racial inequality	B	NA	NA	college-loans first	college-loans	FALSE		FALSE	FALSE	other				FALSE	FALSE	FALSE	FALSE	FALSE	FALSE	FALSE	FALSE	FALSE	FALSE	FALSE	FALSE	FALSE	FALSE	FALSE	FALSE	FALSE	FALSE	FALSE
858	FALSE	white privilege	B	NA	NA	renaming-buildings first	college-loans	FALSE		FALSE	FALSE	other				FALSE	FALSE	FALSE	FALSE	FALSE	FALSE	FALSE	FALSE	FALSE	FALSE	FALSE	FALSE	FALSE	FALSE	FALSE	FALSE	FALSE	FALSE	FALSE
859	TRUE	white privilege	A	somewhat likely	1	NA	NA	FALSE	conditional	FALSE	FALSE	other	individuals_merits	history_as_sacred		FALSE	FALSE	FALSE	TRUE	FALSE	TRUE	FALSE	FALSE	FALSE	FALSE	FALSE	FALSE	FALSE	FALSE	FALSE	FALSE	FALSE	FALSE	FALSE
860	FALSE	racial inequality	B	NA	NA	renaming-buildings first	college-loans	FALSE		FALSE	FALSE	other				FALSE	FALSE	FALSE	FALSE	FALSE	FALSE	FALSE	FALSE	FALSE	FALSE	FALSE	FALSE	FALSE	FALSE	FALSE	FALSE	FALSE	FALSE	FALSE
861	FALSE	white privilege	B	NA	NA	college-loans first	renaming-buildings	TRUE	pro	TRUE	FALSE	pro	individuals_merits			FALSE	FALSE	FALSE	TRUE	FALSE	FALSE	FALSE	FALSE	FALSE	FALSE	FALSE	FALSE	FALSE	FALSE	FALSE	FALSE	FALSE	FALSE	FALSE
862	TRUE	racial inequality	A	very unlikely	-2	NA	NA	FALSE	con	FALSE	TRUE	con	history_as_sacred			FALSE	FALSE	FALSE	FALSE	FALSE	TRUE	FALSE	FALSE	FALSE	FALSE	FALSE	FALSE	FALSE	FALSE	FALSE	FALSE	FALSE	FALSE	FALSE
863	TRUE	white privilege	B	NA	NA	renaming-buildings first	college-loans	FALSE		FALSE	FALSE	other				FALSE	FALSE	FALSE	FALSE	FALSE	FALSE	FALSE	FALSE	FALSE	FALSE	FALSE	FALSE	FALSE	FALSE	FALSE	FALSE	FALSE	FALSE	FALSE
864	TRUE	racial inequality	A	somewhat unlikely	-1	NA	NA	FALSE	con	FALSE	TRUE	con	history_as_sacred	same_ppl_different_standards	individuals_merits	FALSE	FALSE	FALSE	TRUE	FALSE	TRUE	FALSE	FALSE	TRUE	FALSE	FALSE	FALSE	FALSE	FALSE	FALSE	FALSE	FALSE	FALSE	FALSE
865	FALSE	white privilege	B	NA	NA	college-loans first	college-loans	FALSE		FALSE	FALSE	other				FALSE	FALSE	FALSE	FALSE	FALSE	FALSE	FALSE	FALSE	FALSE	FALSE	FALSE	FALSE	FALSE	FALSE	FALSE	FALSE	FALSE	FALSE	FALSE
866	TRUE	racial inequality	B	NA	NA	renaming-buildings first	college-loans	FALSE		FALSE	FALSE	other				FALSE	FALSE	FALSE	FALSE	FALSE	FALSE	FALSE	FALSE	FALSE	FALSE	FALSE	FALSE	FALSE	FALSE	FALSE	FALSE	FALSE	FALSE	FALSE
867	TRUE	racial inequality	B	NA	NA	college-loans first	renaming-buildings	TRUE	pro	TRUE	FALSE	pro	challenges_question			FALSE	FALSE	TRUE	FALSE	FALSE	FALSE	FALSE	FALSE	FALSE	FALSE	FALSE	FALSE	FALSE	FALSE	FALSE	FALSE	FALSE	FALSE	TRUE
868	TRUE	racial inequality	B	NA	NA	college-loans first	college-loans	FALSE		FALSE	FALSE	other				FALSE	FALSE	FALSE	FALSE	FALSE	FALSE	FALSE	FALSE	FALSE	FALSE	FALSE	FALSE	FALSE	FALSE	FALSE	FALSE	FALSE	FALSE	FALSE
869	TRUE	white privilege	A	very unlikely	-2	NA	NA	FALSE	con	FALSE	TRUE	con	colleges_role	history_as_sacred		FALSE	TRUE	FALSE	FALSE	FALSE	TRUE	FALSE	FALSE	FALSE	FALSE	FALSE	FALSE	FALSE	FALSE	FALSE	FALSE	FALSE	FALSE	FALSE
870	FALSE	white privilege	A	neither	0	NA	NA	FALSE	con	FALSE	TRUE	con	history_as_lesson	action		FALSE	FALSE	FALSE	FALSE	FALSE	FALSE	FALSE	FALSE	FALSE	FALSE	FALSE	FALSE	FALSE	TRUE	FALSE	TRUE	FALSE	FALSE	FALSE
871	FALSE	white privilege	A	somewhat likely	1	NA	NA	FALSE	pro	TRUE	FALSE	pro	individuals_merits			FALSE	FALSE	FALSE	TRUE	FALSE	FALSE	FALSE	FALSE	FALSE	FALSE	FALSE	FALSE	FALSE	FALSE	FALSE	FALSE	FALSE	FALSE	FALSE
872	TRUE	racial inequality	B	NA	NA	renaming-buildings first	renaming-buildings	TRUE	pro	TRUE	FALSE	pro	doesnt_matter	other		FALSE	FALSE	FALSE	FALSE	FALSE	FALSE	TRUE	TRUE	FALSE	FALSE	FALSE	FALSE	FALSE	FALSE	FALSE	FALSE	FALSE	FALSE	TRUE
873	FALSE	racial inequality	B	NA	NA	college-loans first	college-loans	FALSE		FALSE	FALSE	other				FALSE	FALSE	FALSE	FALSE	FALSE	FALSE	FALSE	FALSE	FALSE	FALSE	FALSE	FALSE	FALSE	FALSE	FALSE	FALSE	FALSE	FALSE	FALSE
874	TRUE	racial inequality	B	NA	NA	college-loans first	college-loans	FALSE		FALSE	FALSE	other				FALSE	FALSE	FALSE	FALSE	FALSE	FALSE	FALSE	FALSE	FALSE	FALSE	FALSE	FALSE	FALSE	FALSE	FALSE	FALSE	FALSE	FALSE	FALSE
875	FALSE	white privilege	A	very unlikely	-2	NA	NA	FALSE	pro	TRUE	FALSE	pro	harm			TRUE	FALSE	FALSE	FALSE	FALSE	FALSE	FALSE	FALSE	FALSE	FALSE	FALSE	FALSE	FALSE	FALSE	FALSE	FALSE	FALSE	FALSE	FALSE
876	TRUE	racial inequality	A	somewhat likely	1	NA	NA	FALSE	con	FALSE	TRUE	con	history_as_lesson	history_as_sacred		FALSE	FALSE	FALSE	FALSE	FALSE	TRUE	FALSE	FALSE	FALSE	FALSE	FALSE	FALSE	FALSE	TRUE	FALSE	FALSE	FALSE	FALSE	FALSE
877	FALSE	racial inequality	B	NA	NA	renaming-buildings first	college-loans	FALSE		FALSE	FALSE	other				FALSE	FALSE	FALSE	FALSE	FALSE	FALSE	FALSE	FALSE	FALSE	FALSE	FALSE	FALSE	FALSE	FALSE	FALSE	FALSE	FALSE	FALSE	FALSE
878	TRUE	white privilege	B	NA	NA	college-loans first	college-loans	FALSE		FALSE	FALSE	other				FALSE	FALSE	FALSE	FALSE	FALSE	FALSE	FALSE	FALSE	FALSE	FALSE	FALSE	FALSE	FALSE	FALSE	FALSE	FALSE	FALSE	FALSE	FALSE
879	TRUE	racial inequality	A	very unlikely	-2	NA	NA	FALSE	pro	TRUE	FALSE	pro	individuals_merits			FALSE	FALSE	FALSE	TRUE	FALSE	FALSE	FALSE	FALSE	FALSE	FALSE	FALSE	FALSE	FALSE	FALSE	FALSE	FALSE	FALSE	FALSE	FALSE
880	FALSE	racial inequality	B	NA	NA	renaming-buildings first	both	FALSE	pro	TRUE	FALSE	pro	other			FALSE	FALSE	FALSE	FALSE	FALSE	FALSE	TRUE	FALSE	FALSE	FALSE	FALSE	FALSE	FALSE	FALSE	FALSE	FALSE	FALSE	FALSE	TRUE
881	TRUE	racial inequality	B	NA	NA	college-loans first	college-loans	FALSE		FALSE	FALSE	other				FALSE	FALSE	FALSE	FALSE	FALSE	FALSE	FALSE	FALSE	FALSE	FALSE	FALSE	FALSE	FALSE	FALSE	FALSE	FALSE	FALSE	FALSE	FALSE
882	TRUE	racial inequality	B	NA	NA	college-loans first	college-loans	FALSE		FALSE	FALSE	other				FALSE	FALSE	FALSE	FALSE	FALSE	FALSE	FALSE	FALSE	FALSE	FALSE	FALSE	FALSE	FALSE	FALSE	FALSE	FALSE	FALSE	FALSE	FALSE
883	TRUE	racial inequality	A	somewhat likely	1	NA	NA	FALSE	pro	TRUE	FALSE	pro	individuals_merits			FALSE	FALSE	FALSE	TRUE	FALSE	FALSE	FALSE	FALSE	FALSE	FALSE	FALSE	FALSE	FALSE	FALSE	FALSE	FALSE	FALSE	FALSE	FALSE
884	FALSE	racial inequality	B	NA	NA	college-loans first	renaming-buildings	TRUE	pro	TRUE	FALSE	pro	harm	colleges_role	history_progress	TRUE	TRUE	FALSE	FALSE	FALSE	FALSE	FALSE	FALSE	FALSE	FALSE	FALSE	FALSE	TRUE	FALSE	FALSE	FALSE	FALSE	FALSE	FALSE
885	FALSE	white privilege	A	somewhat unlikely	-1	NA	NA	FALSE	con	FALSE	TRUE	con	history_as_lesson			FALSE	FALSE	FALSE	FALSE	FALSE	FALSE	FALSE	FALSE	FALSE	FALSE	FALSE	FALSE	FALSE	TRUE	FALSE	FALSE	FALSE	FALSE	FALSE
886	TRUE	white privilege	A	neither	0	NA	NA	FALSE	pro	TRUE	FALSE	pro	action	individuals_merits		FALSE	FALSE	FALSE	TRUE	FALSE	FALSE	FALSE	FALSE	FALSE	FALSE	FALSE	FALSE	FALSE	FALSE	FALSE	TRUE	FALSE	FALSE	FALSE
887	TRUE	white privilege	B	NA	NA	college-loans first	college-loans	FALSE		FALSE	FALSE	other				FALSE	FALSE	FALSE	FALSE	FALSE	FALSE	FALSE	FALSE	FALSE	FALSE	FALSE	FALSE	FALSE	FALSE	FALSE	FALSE	FALSE	FALSE	FALSE
888	FALSE	white privilege	A	somewhat likely	1	NA	NA	FALSE	pro	TRUE	FALSE	pro	individuals_merits	history_as_lesson	action	FALSE	FALSE	FALSE	TRUE	FALSE	FALSE	FALSE	FALSE	FALSE	FALSE	FALSE	FALSE	FALSE	TRUE	FALSE	TRUE	FALSE	FALSE	FALSE
889	TRUE	white privilege	A	somewhat likely	1	NA	NA	FALSE	con	FALSE	TRUE	con	individuals_merits	history_as_sacred	history_as_lesson	FALSE	FALSE	FALSE	TRUE	FALSE	TRUE	FALSE	FALSE	FALSE	FALSE	FALSE	FALSE	FALSE	TRUE	FALSE	FALSE	FALSE	FALSE	FALSE
890	TRUE	white privilege	B	NA	NA	renaming-buildings first	renaming-buildings	TRUE	pro	TRUE	FALSE	pro	other			FALSE	FALSE	FALSE	FALSE	FALSE	FALSE	TRUE	FALSE	FALSE	FALSE	FALSE	FALSE	FALSE	FALSE	FALSE	FALSE	FALSE	FALSE	TRUE
891	TRUE	racial inequality	A	somewhat likely	1	NA	NA	FALSE	pro	TRUE	FALSE	pro	action			FALSE	FALSE	FALSE	FALSE	FALSE	FALSE	FALSE	FALSE	FALSE	FALSE	FALSE	FALSE	FALSE	FALSE	FALSE	TRUE	FALSE	FALSE	FALSE
892	FALSE	racial inequality	A	very likely	2	NA	NA	FALSE	pro	TRUE	FALSE	pro	harm	individuals_merits		TRUE	FALSE	FALSE	TRUE	FALSE	FALSE	FALSE	FALSE	FALSE	FALSE	FALSE	FALSE	FALSE	FALSE	FALSE	FALSE	FALSE	FALSE	FALSE
893	FALSE	white privilege	A	somewhat likely	1	NA	NA	FALSE	con	FALSE	TRUE	con	other			FALSE	FALSE	FALSE	FALSE	FALSE	FALSE	TRUE	FALSE	FALSE	FALSE	FALSE	FALSE	FALSE	FALSE	FALSE	FALSE	FALSE	FALSE	TRUE
894	TRUE	racial inequality	A	somewhat unlikely	-1	NA	NA	FALSE	con	FALSE	TRUE	con	individuals_merits			FALSE	FALSE	FALSE	TRUE	FALSE	FALSE	FALSE	FALSE	FALSE	FALSE	FALSE	FALSE	FALSE	FALSE	FALSE	FALSE	FALSE	FALSE	FALSE
895	TRUE	racial inequality	B	NA	NA	college-loans first	renaming-buildings	TRUE	pro	TRUE	FALSE	pro	harm	history_progress		TRUE	FALSE	FALSE	FALSE	FALSE	FALSE	FALSE	FALSE	FALSE	FALSE	FALSE	FALSE	TRUE	FALSE	FALSE	FALSE	FALSE	FALSE	FALSE
896	TRUE	racial inequality	B	NA	NA	renaming-buildings first	college-loans	FALSE		FALSE	FALSE	other				FALSE	FALSE	FALSE	FALSE	FALSE	FALSE	FALSE	FALSE	FALSE	FALSE	FALSE	FALSE	FALSE	FALSE	FALSE	FALSE	FALSE	FALSE	FALSE
897	TRUE	racial inequality	B	NA	NA	college-loans first	renaming-buildings	TRUE	con	FALSE	TRUE	con	history_as_lesson	history_as_sacred	history_progress	FALSE	FALSE	FALSE	FALSE	FALSE	TRUE	FALSE	FALSE	FALSE	FALSE	FALSE	FALSE	TRUE	TRUE	FALSE	FALSE	FALSE	FALSE	FALSE
898	FALSE	racial inequality	A	somewhat likely	1	NA	NA	FALSE	con	FALSE	TRUE	con	individuals_merits			FALSE	FALSE	FALSE	TRUE	FALSE	FALSE	FALSE	FALSE	FALSE	FALSE	FALSE	FALSE	FALSE	FALSE	FALSE	FALSE	FALSE	FALSE	FALSE
899	FALSE	racial inequality	A	neither	0	NA	NA	FALSE	pro	TRUE	FALSE	pro	other			FALSE	FALSE	FALSE	FALSE	FALSE	FALSE	TRUE	FALSE	FALSE	FALSE	FALSE	FALSE	FALSE	FALSE	FALSE	FALSE	FALSE	FALSE	TRUE
900	TRUE	white privilege	B	NA	NA	college-loans first	college-loans	FALSE		FALSE	FALSE	other				FALSE	FALSE	FALSE	FALSE	FALSE	FALSE	FALSE	FALSE	FALSE	FALSE	FALSE	FALSE	FALSE	FALSE	FALSE	FALSE	FALSE	FALSE	FALSE
901	TRUE	white privilege	B	NA	NA	college-loans first	college-loans	FALSE		FALSE	FALSE	other				FALSE	FALSE	FALSE	FALSE	FALSE	FALSE	FALSE	FALSE	FALSE	FALSE	FALSE	FALSE	FALSE	FALSE	FALSE	FALSE	FALSE	FALSE	FALSE
902	TRUE	racial inequality	B	NA	NA	renaming-buildings first	renaming-buildings	TRUE	pro	TRUE	FALSE	pro	other			FALSE	FALSE	FALSE	FALSE	FALSE	FALSE	TRUE	FALSE	FALSE	FALSE	FALSE	FALSE	FALSE	FALSE	FALSE	FALSE	FALSE	FALSE	TRUE
903	TRUE	white privilege	B	NA	NA	renaming-buildings first	college-loans	FALSE		FALSE	FALSE	other				FALSE	FALSE	FALSE	FALSE	FALSE	FALSE	FALSE	FALSE	FALSE	FALSE	FALSE	FALSE	FALSE	FALSE	FALSE	FALSE	FALSE	FALSE	FALSE
904	FALSE	racial inequality	B	NA	NA	college-loans first	college-loans	FALSE		FALSE	FALSE	other				FALSE	FALSE	FALSE	FALSE	FALSE	FALSE	FALSE	FALSE	FALSE	FALSE	FALSE	FALSE	FALSE	FALSE	FALSE	FALSE	FALSE	FALSE	FALSE
905	FALSE	racial inequality	B	NA	NA	college-loans first	college-loans	FALSE		FALSE	FALSE	other				FALSE	FALSE	FALSE	FALSE	FALSE	FALSE	FALSE	FALSE	FALSE	FALSE	FALSE	FALSE	FALSE	FALSE	FALSE	FALSE	FALSE	FALSE	FALSE
906	TRUE	white privilege	A	somewhat likely	1	NA	NA	FALSE	con	FALSE	TRUE	con	challenges_question	history_as_sacred	history_as_lesson	FALSE	FALSE	TRUE	FALSE	FALSE	TRUE	FALSE	FALSE	FALSE	FALSE	FALSE	FALSE	FALSE	TRUE	FALSE	FALSE	FALSE	FALSE	TRUE
907	TRUE	white privilege	A	very likely	2	NA	NA	FALSE	con	FALSE	TRUE	con	individuals_merits			FALSE	FALSE	FALSE	TRUE	FALSE	FALSE	FALSE	FALSE	FALSE	FALSE	FALSE	FALSE	FALSE	FALSE	FALSE	FALSE	FALSE	FALSE	FALSE
908	TRUE	racial inequality	A	somewhat likely	1	NA	NA	FALSE	pro	TRUE	FALSE	pro	individuals_merits			FALSE	FALSE	FALSE	TRUE	FALSE	FALSE	FALSE	FALSE	FALSE	FALSE	FALSE	FALSE	FALSE	FALSE	FALSE	FALSE	FALSE	FALSE	FALSE
909	FALSE	racial inequality	A	somewhat unlikely	-1	NA	NA	FALSE	con	FALSE	TRUE	con	action			FALSE	FALSE	FALSE	FALSE	FALSE	FALSE	FALSE	FALSE	FALSE	FALSE	FALSE	FALSE	FALSE	FALSE	FALSE	TRUE	FALSE	FALSE	FALSE
910	TRUE	white privilege	B	NA	NA	college-loans first	renaming-buildings	TRUE	con	FALSE	TRUE	con	individuals_merits	harm	history_as_sacred	TRUE	FALSE	FALSE	TRUE	FALSE	TRUE	FALSE	FALSE	FALSE	FALSE	FALSE	FALSE	FALSE	FALSE	FALSE	FALSE	FALSE	FALSE	FALSE
911	TRUE	white privilege	A	very likely	2	NA	NA	FALSE	con	FALSE	TRUE	con	history_is_past			FALSE	FALSE	FALSE	FALSE	FALSE	FALSE	FALSE	FALSE	FALSE	FALSE	FALSE	TRUE	FALSE	FALSE	FALSE	FALSE	FALSE	FALSE	FALSE
912	TRUE	white privilege	B	NA	NA	renaming-buildings first	college-loans	FALSE		FALSE	FALSE	other				FALSE	FALSE	FALSE	FALSE	FALSE	FALSE	FALSE	FALSE	FALSE	FALSE	FALSE	FALSE	FALSE	FALSE	FALSE	FALSE	FALSE	FALSE	FALSE
913	FALSE	white privilege	A	somewhat likely	1	NA	NA	FALSE	conditional	FALSE	FALSE	other	other			FALSE	FALSE	FALSE	FALSE	FALSE	FALSE	TRUE	FALSE	FALSE	FALSE	FALSE	FALSE	FALSE	FALSE	FALSE	FALSE	FALSE	FALSE	TRUE
914	FALSE	racial inequality	B	NA	NA	renaming-buildings first	college-loans	FALSE		FALSE	FALSE	other				FALSE	FALSE	FALSE	FALSE	FALSE	FALSE	FALSE	FALSE	FALSE	FALSE	FALSE	FALSE	FALSE	FALSE	FALSE	FALSE	FALSE	FALSE	FALSE
915	TRUE	racial inequality	A	somewhat unlikely	-1	NA	NA	FALSE	pro	TRUE	FALSE	pro	colleges_role	individuals_merits	harm	TRUE	TRUE	FALSE	TRUE	FALSE	FALSE	FALSE	FALSE	FALSE	FALSE	FALSE	FALSE	FALSE	FALSE	FALSE	FALSE	FALSE	FALSE	FALSE
916	TRUE	racial inequality	B	NA	NA	college-loans first	renaming-buildings	TRUE	pro	TRUE	FALSE	pro	colleges_role	harm		TRUE	TRUE	FALSE	FALSE	FALSE	FALSE	FALSE	FALSE	FALSE	FALSE	FALSE	FALSE	FALSE	FALSE	FALSE	FALSE	FALSE	FALSE	FALSE
917	TRUE	white privilege	B	NA	NA	renaming-buildings first	both	FALSE	con	FALSE	TRUE	con	history_as_sacred	history_progress		FALSE	FALSE	FALSE	FALSE	FALSE	TRUE	FALSE	FALSE	FALSE	FALSE	FALSE	FALSE	TRUE	FALSE	FALSE	FALSE	FALSE	FALSE	FALSE
918	TRUE	white privilege	B	NA	NA	college-loans first	college-loans	FALSE		FALSE	FALSE	other				FALSE	FALSE	FALSE	FALSE	FALSE	FALSE	FALSE	FALSE	FALSE	FALSE	FALSE	FALSE	FALSE	FALSE	FALSE	FALSE	FALSE	FALSE	FALSE
919	TRUE	white privilege	A	somewhat likely	1	NA	NA	FALSE	pro	TRUE	FALSE	pro	harm			TRUE	FALSE	FALSE	FALSE	FALSE	FALSE	FALSE	FALSE	FALSE	FALSE	FALSE	FALSE	FALSE	FALSE	FALSE	FALSE	FALSE	FALSE	FALSE
920	TRUE	racial inequality	B	NA	NA	college-loans first	college-loans	FALSE		FALSE	FALSE	other				FALSE	FALSE	FALSE	FALSE	FALSE	FALSE	FALSE	FALSE	FALSE	FALSE	FALSE	FALSE	FALSE	FALSE	FALSE	FALSE	FALSE	FALSE	FALSE
921	FALSE	white privilege	B	NA	NA	renaming-buildings first	renaming-buildings	TRUE	con	FALSE	TRUE	con	history_is_past	consistency		FALSE	FALSE	FALSE	FALSE	FALSE	FALSE	FALSE	FALSE	FALSE	FALSE	TRUE	TRUE	FALSE	FALSE	FALSE	FALSE	FALSE	FALSE	FALSE
922	TRUE	white privilege	A	very unlikely	-2	NA	NA	FALSE	unclear	FALSE	FALSE	other	individuals_merits			FALSE	FALSE	FALSE	TRUE	FALSE	FALSE	FALSE	FALSE	FALSE	FALSE	FALSE	FALSE	FALSE	FALSE	FALSE	FALSE	FALSE	FALSE	FALSE
923	TRUE	white privilege	A	somewhat likely	1	NA	NA	FALSE	con	FALSE	TRUE	con	other			FALSE	FALSE	FALSE	FALSE	FALSE	FALSE	TRUE	FALSE	FALSE	FALSE	FALSE	FALSE	FALSE	FALSE	FALSE	FALSE	FALSE	FALSE	TRUE
924	TRUE	white privilege	B	NA	NA	renaming-buildings first	college-loans	FALSE		FALSE	FALSE	other				FALSE	FALSE	FALSE	FALSE	FALSE	FALSE	FALSE	FALSE	FALSE	FALSE	FALSE	FALSE	FALSE	FALSE	FALSE	FALSE	FALSE	FALSE	FALSE
