# Supplementary material for: How the term “white privilege” affects participation, polarization, and content in online communication
Source: PLoS One. 2022 May 4;17(5):e0267048. doi: 10.1371/journal.pone.0267048 (PMC9067660; doi:10.1371/journal.pone.0267048)
Supplement: S2 Data — (TXT) [file pone.0267048.s003.txt]

Data Dictionary for qbdat.csv
To accompany the paper examining how the term "white privilege" affects online communication, by Christopher L. Quarles and Lia Bozarth.


VARIABLES

person = a unique anonymized integer identifying each respondent

white = a logical value (TRUE/FALSE) describing whether a person identified only as white (multiracial counts as FALSE)

question = either "racial inequality" or "white privilege", describing the question they received

experiment = either A or B, representing the experiment the person participated in

expA_resp_lik = the self-rated probability that individuals would respond to the question online (very unlikely, somewhat unlikely, neither, somewhat likely, very likely). Only for individuals in Experiment A

expA_resp_lik_num = the same values as expA_resp_lik, converted to a numeric scale (very unlikely=-2, very likely=2). Only for individuals in Experiment A. Derived from *expA_resp_lik*

expB_q_order = the order of the college-loans question and renaming buildings question on the webform. Only for individuals in Experiment B.

expB_q_choice = the question that individuals responded to (college-loans, renaming-buildings, both). Only for individuals in Experiment B. 

expB_chose_rbq = TRUE if they responded ONLY to the renaming-buildings question. False otherwise. Only for individuals in Experiment B. Derived from *expB_q_choice*

support = individual's stance toward renaming buildings coded from the free-written response. Blank if they chose the college-loans question in Experiment B.

supportpro = TRUE if they supported renaming buildings, FALSE otherwise. Derived from *support*

supportcon = TRUE if they opposed renaming buildings, FALSE otherwise. Derived from *support*

supportbin = individual's stance, reduced to three categories: pro/con/other. Derived from *support*

frame1, frame2, frame3 = These three columns hold the frames that were used in responses, starting with frame1. If they used less than three frames, any unused frames are stored as "". The values in these variables are the same as the titles of the frame variables (below). These two forms of storing frames hold the same information, just packaged differently.


FRAME VARIABLES: Each of these is TRUE if the given frame was used in their response, and FALSE if it was not. Next to each variable is the name of the frame used in the paper. Derived from *frame1*, *frame2*, and *frame3*.

harm = Harm
colleges_role = College's role
challenges_question = Challenges question
individuals_merits = Individuals' contribution
authority = Authority
history_as_sacred = Erasing history
other = Other
doesnt_matter = Doesn't matter
same_ppl_different_standards = Same people, different times
cost = Cost
consistency = Inconsistency
history_is_past = History is past
history_progress = Progress
history_as_lesson = History as lesson
ad_hominem = Ad hominem
action = Different action
unintended_consequences = Unintended consequences
fairness = Fairness

lo_quality = TRUE if the response was low-quality (i.e. it contained ad_hominem, other, or challenges_question frame), FALSE otherwise. Derived from *frame1*, *frame2*, and *frame3*.
